# Supplementary material for: The noncanonical function of liver-type phosphofructokinase potentiates the efficacy of HDAC inhibitors in cancer
Source: Signal Transduct Target Ther. 2025 Oct 14;10:341. doi: 10.1038/s41392-025-02443-0 (PMC12518634; doi:10.1038/s41392-025-02443-0)
Supplement: Supplementary file 2 — Supplementary Table 1-13 [file 41392_2025_2443_MOESM2_ESM.xlsx]

## Sheet: Legend
Supplementary Table List
Table S1, Drug library
Table S2, 783C-6 DSRT analysis
Table S3, 1405R3 DSRT analysis
Table S4, sgPFKL_Romi vs sgNC_Romi (H3K9ac) different peaks annotation
Table S5, sgPFKL_Romi vs sgNC_Romi (H3K27ac) different peaks annotation
Table S6, Mass spectrometry identification results of HDAC1 and PFKL
Table S7, Salt bridge interaction between HDAC1 and peptides
Table S8, CRISPR Screen data (TFK1-Romidepsin)
Table S9, CRISPR Screen data (TFK1-Panobinostat)
Table S10, CRISPR Screen data (783C-6-Romidepsin)
Table S11, CRISPR Screen data (783C-6-Panobinostat)
Table S12, qPCR primers
Table S13, siRNA, shPFKL, sgPFKL sequences

## Sheet:  Table S1 Drug library
Supplementary Table 1. Drug library
Drug Name	Categories
Cisplatin	Conventional chemotherapies
Epirubicin	Conventional chemotherapies
Gemcitabine	Conventional chemotherapies
Oxaliplatin	Conventional chemotherapies
Paclitaxel	Conventional chemotherapies
5-FU	Conventional chemotherapies
Decitabine	DNA Methyltransferase inhibitors
(-)-Epigallocatechin Gallate	DNA Methyltransferase inhibitors
RG108	DNA Methyltransferase inhibitors
SGI-1027	DNA Methyltransferase inhibitors
CM272	DNA Methyltransferase inhibitors
PFI-1 (PF-6405761)	Epigenetic Reader Domain inhibitors
ICG-001	Epigenetic Reader Domain inhibitors
(+)-JQ1	Epigenetic Reader Domain inhibitors
I-BET-762	Epigenetic Reader Domain inhibitors
SGC-CBP30	Epigenetic Reader Domain inhibitors
CPI-203	Epigenetic Reader Domain inhibitors
OTX015	Epigenetic Reader Domain inhibitors
dBET6	Epigenetic Reader Domain inhibitors
NEO2734	Epigenetic Reader Domain inhibitors
CPI-0610	Epigenetic Reader Domain inhibitors
C646	Histone Acetyltransferase inhibitors
MG149	Histone Acetyltransferase inhibitors
WM-1119	Histone Acetyltransferase inhibitors
WM-8014	Histone Acetyltransferase inhibitors
WM-3835	Histone Acetyltransferase inhibitors
Selisistat (EX 527)	Histone Deacetylase inhibitors
Thiomyristoyl	Histone Deacetylase inhibitors
OSS_128167	Histone Deacetylase inhibitors
3-TYP	Histone Deacetylase inhibitors
Panobinostat (LBH589)	Histone Deacetylase inhibitors
Vorinostat (SAHA, MK0683)	Histone Deacetylase inhibitors
Entinostat (MS-275)	Histone Deacetylase inhibitors
Belinostat (PXD101)	Histone Deacetylase inhibitors
Abexinostat (PCI-24781)	Histone Deacetylase inhibitors
Dacinostat (LAQ824)	Histone Deacetylase inhibitors
Quisinostat (JNJ-26481585) 2HCl	Histone Deacetylase inhibitors
Mocetinostat (MGCD0103)	Histone Deacetylase inhibitors
Valproic acid sodium salt (Sodium valproate)	Histone Deacetylase inhibitors
CUDC-101	Histone Deacetylase inhibitors
Droxinostat	Histone Deacetylase inhibitors
MC1568	Histone Deacetylase inhibitors
Pracinostat (SB939)	Histone Deacetylase inhibitors
Divalproex Sodium	Histone Deacetylase inhibitors
Curcumin	Histone Deacetylase inhibitors
PCI-34051	Histone Deacetylase inhibitors
Givinostat (ITF2357)	Histone Deacetylase inhibitors
AR-42	Histone Deacetylase inhibitors
(-)-Parthenolide	Histone Deacetylase inhibitors
Tubastatin A HCl	Histone Deacetylase inhibitors
Resminostat	Histone Deacetylase inhibitors
CUDC-907	Histone Deacetylase inhibitors
M344	Histone Deacetylase inhibitors
Tacedinaline (CI994)	Histone Deacetylase inhibitors
Valproic acid	Histone Deacetylase inhibitors
Sodium Phenylbutyrate	Histone Deacetylase inhibitors
Biphenyl-4-sulfonyl chloride	Histone Deacetylase inhibitors
UF010	Histone Deacetylase inhibitors
Suberohydroxamic acid	Histone Deacetylase inhibitors
RGFP966	Histone Deacetylase inhibitors
HPOB	Histone Deacetylase inhibitors
RG2833 (RGFP109)	Histone Deacetylase inhibitors
TMP269	Histone Deacetylase inhibitors
Nexturastat A	Histone Deacetylase inhibitors
4SC-202	Histone Deacetylase inhibitors
LMK-235	Histone Deacetylase inhibitors
Splitomicin	Histone Deacetylase inhibitors
Santacruzamate A (CAY10683)	Histone Deacetylase inhibitors
CAY10603	Histone Deacetylase inhibitors
Tasquinimod	Histone Deacetylase inhibitors
BG45	Histone Deacetylase inhibitors
BRD73954	Histone Deacetylase inhibitors
Ricolinostat (ACY-1215)	Histone Deacetylase inhibitors
Scriptaid	Histone Deacetylase inhibitors
Tubastatin A	Histone Deacetylase inhibitors
Citarinostat (ACY-241)	Histone Deacetylase inhibitors
WT161	Histone Deacetylase inhibitors
TMP195	Histone Deacetylase inhibitors
Tucidinostat (Chidamide)	Histone Deacetylase inhibitors
ACY-738	Histone Deacetylase inhibitors
SKLB-23bb	Histone Deacetylase inhibitors
Tinostamustine(EDO-S101)	Histone Deacetylase inhibitors
TH34	Histone Deacetylase inhibitors
BML-210 (CAY10433)	Histone Deacetylase inhibitors
SR-4370	Histone Deacetylase inhibitors
NKL 22	Histone Deacetylase inhibitors
SIS17	Histone Deacetylase inhibitors
BRD3308	Histone Deacetylase inhibitors
Tubastatin A TFA	Histone Deacetylase inhibitors
GSK3117391	Histone Deacetylase inhibitors
Raddeanin A	Histone Deacetylase inhibitors
ACY-775	Histone Deacetylase inhibitors
Benzenebutyric acid	Histone Deacetylase inhibitors
Sodium butyrate	Histone Deacetylase inhibitors
Tubacin	Histone Deacetylase inhibitors
TC-H 106	Histone Deacetylase inhibitors
Romidepsin (FK228)	Histone Deacetylase inhibitors
Daminozide	Histone Demethylase inhibitors
GSK J4 HCl	Histone Demethylase inhibitors
OG-L002	Histone Demethylase inhibitors
JIB-04	Histone Demethylase inhibitors
GSK-LSD1 2HCl	Histone Demethylase inhibitors
GSK J1	Histone Demethylase inhibitors
SP2509	Histone Demethylase inhibitors
ORY-1001 (RG-6016) 2HCl	Histone Demethylase inhibitors
T-3775440 HCl	Histone Demethylase inhibitors
KDM4D-IN-1	Histone Demethylase inhibitors
PFI-90	Histone Demethylase inhibitors
SGC 0946	Histone Methyltransferase inhibitors
UNC0642	Histone Methyltransferase inhibitors
MM-102	Histone Methyltransferase inhibitors
PFI-2 HCl	Histone Methyltransferase inhibitors
EPZ004777	Histone Methyltransferase inhibitors
UNC0379	Histone Methyltransferase inhibitors
A-366	Histone Methyltransferase inhibitors
LLY-507	Histone Methyltransferase inhibitors
EI1	Histone Methyltransferase inhibitors
CPI-169	Histone Methyltransferase inhibitors
CPI-360	Histone Methyltransferase inhibitors
EPZ015666(GSK3235025)	Histone Methyltransferase inhibitors
EPZ020411 2HCl	Histone Methyltransferase inhibitors
BIX 01294	Histone Methyltransferase inhibitors
UNC0638	Histone Methyltransferase inhibitors
MS023	Histone Methyltransferase inhibitors
MS049	Histone Methyltransferase inhibitors
XY1	Histone Methyltransferase inhibitors
GSK126	Histone Methyltransferase inhibitors
Tazemetostat (EPZ-6438)	Histone Methyltransferase inhibitors
GSK343	Histone Methyltransferase inhibitors
Linifanib (ABT-869)	Kinase inhibitors
Axitinib	Kinase inhibitors
Nintedanib (BIBF 1120)	Kinase inhibitors
Cediranib (AZD2171)	Kinase inhibitors
Dovitinib (TKI-258, CHIR-258)	Kinase inhibitors
Gefitinib (ZD1839)	Kinase inhibitors
Sorafenib Tosylate	Kinase inhibitors
Tozasertib (VX-680, MK-0457)	Kinase inhibitors
MLN8054	Kinase inhibitors
BI 2536	Kinase inhibitors
Foretinib (GSK1363089)	Kinase inhibitors
Alisertib (MLN8237)	Kinase inhibitors
Barasertib (AZD1152-HQPA)	Kinase inhibitors
Lenvatinib (E7080)	Kinase inhibitors
Aurora A Inhibitor I	Kinase inhibitors
Ponatinib (AP24534)	Kinase inhibitors
Lapatinib	Kinase inhibitors
BGJ398 (NVP-BGJ398|Infigratinib)	Kinase inhibitors
SGI-1776 free base	Kinase inhibitors
AMG-900	Kinase inhibitors
Varlitinib	Kinase inhibitors
MK-5108 (VX-689)	Kinase inhibitors
AZD4547	Kinase inhibitors
Icotinib	Kinase inhibitors
SMI-16a	Kinase inhibitors
AZD1208	Kinase inhibitors
SMI-4a	Kinase inhibitors
Derazantinib(ARQ-087)	Kinase inhibitors
ASP5878	Kinase inhibitors
TAS-120	Kinase inhibitors
TCS PIM-1 1	Kinase inhibitors
Pemigatinib (INCB054828)	Kinase inhibitors
SP-96	Kinase inhibitors
Canertinib (CI-1033)	Kinase inhibitors
Erlotinib HCl (OSI-744)	Kinase inhibitors

## Sheet:  Table S2  783C-6 DSRT analysis
Supplementary Table 2. 783C-6 DSRT analysis
ID	DRUG_NAME	ANALYSIS_NAME	EC50	SLOPE	MAX	MIN	Min.Conc.tested	Max.Conc.tested	EC50_std_error	D1	D2	D3	D4	D5	AUC	DSS	SE_of_estimate
(-)-Epigallocatechin Gallate	(-)-Epigallocatechin Gallate	EC50	10000	-0.3	100	75.7	1	10000	207.6	105.1	109.3	75.7	95.6	109.8	22.9	0	16.3
(-)-Parthenolide	(-)-Parthenolide	EC50	1458.4	-2.5	100	68.4	1	10000	9.7	91.1	95.1	100.1	91.1	68.4	26.5	2.7	5.1
(+)-JQ1	(+)-JQ1	EC50	10000	-2.5	100	87.1	1	10000	0.9	102.9	99.6	100.3	88.8	87.1	17	0.7	1.5
3-TYP	3-TYP	EC50	10000	-0.6	100	94.7	1	10000	147.1	108.7	102.2	104.5	94.7	99.8	2.5	0	5.7
4SC-202	4SC-202	EC50	779.6	-2.5	100	48.6	1	10000	0.3	97.8	96.4	100.7	66.5	48.6	57	6.7	2.2
5-FU	5-FU	EC50	36.1	-0.3	100	44.2	1	10000	5.3	79.9	79.1	75.5	58.4	44.2	126.8	13.8	6.6
A-366	A-366	EC50	10000	-0.1	100	87.6	1	10000	1038	100.2	99.9	87.6	92.3	101.1	17.8	0	6
Abexinostat	Abexinostat	EC50	3131.6	-2.5	100	6.1	1	10000	55.8	96.2	100.4	97.8	99.6	6.1	48.2	5.3	4
ACY-738	ACY-738	EC50	2457.5	-2.5	100	24.1	1	10000	55.1	91.7	90.3	91.7	93.5	24.1	46.6	5.2	7.7
ACY-775	ACY-775	EC50	10000	-0.3	100	97.3	1	10000	268	103.3	99.6	97.3	99.2	102.3	2.4	0	2.7
Alisertib	Alisertib	EC50	108.1	-0.5	100	73.6	1	10000	4.2	93.5	102.8	76.5	88.4	73.6	52.1	3.7	8.4
AMG-900	AMG-900	EC50	483.1	-0.5	100	63.4	1	10000	2.7	89.3	96.5	88.9	82.8	63.4	52.5	4.1	6
AR-42	AR-42	EC50	1084.6	-1.3	100	2.3	1	10000	0.3	90.6	101.7	88.3	56.2	2.3	96.3	10.5	6.7
ASP5878	ASP5878	EC50	106.1	-0.4	100	53.9	1	10000	1.8	88	88.2	81.3	68	53.9	91.3	8.8	4.8
Aurora A Inhibitor I	Aurora A Inhibitor I	EC50	2507.8	-2.5	100	32	1	10000	59.3	90.1	98.3	90.8	94.6	32	41.2	4.6	6.9
Axitinib	Axitinib	EC50	10000	-1	100	90.6	1	10000	175.4	95.9	93.1	94.9	93.9	90.6	2.8	0	5.9
AZD1208	AZD1208	EC50	10000	-0.1	100	87.6	1	10000	2546.8	98.3	94.1	97.4	87.6	105.4	19.2	0	6.9
AZD4547	AZD4547	EC50	2227.9	-2.5	100	54.8	1	10000	28	94.1	99.6	96.9	94.9	54.8	29.6	3.2	3.4
Barasertib	Barasertib	EC50	10000	-2.5	100	91.7	1	10000	3	98.9	99	102.4	91.7	98.2	11.5	0	3.6
Belinostat	Belinostat	EC50	194.9	-0.6	100	0.2	1	10000	0.6	85	85.3	64.3	27.3	0.2	173.8	19	7.3
Benzenebutyric acid	Benzenebutyric acid	EC50	10000	-0.7	100	96.8	1	10000	464.6	110.5	108.4	101.8	96.8	112.9	1.4	0	10
BG45	BG45	EC50	10000	-0.3	100	83.6	1	10000	72.4	88	88.8	83.6	88.7	86.6	49	2.2	3.1
BGJ398	BGJ398	EC50	1772.1	-2.5	100	7.1	1	10000	3.9	97.1	103.6	100.8	82.2	7.1	70	8	2.4
BI 2536	BI 2536	EC50	136.5	-0.5	100	52.4	1	10000	1.8	85.6	92.5	81	66.2	52.4	90	8.8	6.2
Biphenyl-4-sulfonyl chloride	Biphenyl-4-sulfonyl chloride	EC50	10000	-0.1	100	88.2	1	10000	2937.8	91.4	94	100.8	88.2	105.5	18.3	0	7.6
BIX 01294	BIX 01294	EC50	2612.5	-2.5	100	28	1	10000	48.8	103.1	109.1	97.1	95.1	28	42.4	4.7	5.2
BML-210	BML-210	EC50	10000	-2.5	100	97	1	10000	5.6	102.6	101.3	102.9	97	98.2	3.9	0	2.2
BRD3308	BRD3308	EC50	10000	-1	100	86.9	1	10000	187.9	92.7	93	86.9	97	99.3	3.9	0	8.8
BRD73954	BRD73954	EC50	10000	-0.1	100	90.9	1	10000	1919.1	97.1	99.3	96.6	90.9	102	14	0	4.3
C646	C646	EC50	2671	-2.5	100	71	1	10000	44.2	102.3	98.4	98.2	98.2	71	16.8	1.5	1.7
Canertinib	Canertinib	EC50	10000	-1	100	75.6	1	10000	196.1	83.5	87.1	75.6	85.8	90.5	7.4	0	17.1
CAY10603	CAY10603	EC50	2728.7	-2.5	100	30.8	1	10000	87	106.4	113	103.6	96.1	30.8	39.5	4.4	7.6
Cediranib	Cediranib	EC50	2852.8	-2.5	100	57.8	1	10000	37.2	98.1	100	101.9	98.2	57.8	23.3	2.4	1.7
Cisplatin	Cisplatin	EC50	2632.8	-2.5	100	65.1	1	10000	47.9	100.3	102	104.2	97.7	65.1	20.4	2	2.4
Citarinostat	Citarinostat	EC50	2282.8	-2.5	100	50.9	1	10000	48.1	104.3	107.4	107.5	94.7	50.9	31.7	3.4	5.8
CM272	CM272	EC50	310.7	-2.5	100	28.5	1	10000	0.3	98.7	94.3	99.1	28.8	28.5	107.8	13.1	3.7
CPI-0610	CPI-0610	EC50	10000	-0.3	100	84.7	1	10000	6.3	95.8	95.7	91.7	84.7	90.2	34.4	0.7	2.8
CPI-169	CPI-169	EC50	10000	-0.8	100	97.5	1	10000	514.4	108.4	108.8	101.6	97.5	108.8	1	0	8
CPI-203	CPI-203	EC50	10000	-0.7	100	93.6	1	10000	84.1	99.4	101.7	108	93.6	98.2	3.2	0	5
CPI-360	CPI-360	EC50	10000	-0.1	100	84.8	1	10000	1597.8	90.4	90.3	84.8	90.6	100.4	36.1	0.1	6.5
CUDC-101	CUDC-101	EC50	1681.3	-2.5	100	2.2	1	10000	6.2	90.3	97.1	99.2	79.1	2.2	75.9	8.7	5.1
CUDC-907	CUDC-907	EC50	157.1	-2.3	100	2.9	1	10000	0	100.1	99.8	74.8	4.2	2.9	175.2	21.1	0.1
Curcumin	Curcumin	EC50	10000	-0.4	100	96.8	1	10000	236.5	100.7	103.4	99.4	96.8	106.8	2.1	0	4.7
Dacinostat	Dacinostat	EC50	965	-2.5	100	2.5	1	10000	0.1	102.6	101	105.4	49	2.5	99	11.6	3.2
Daminozide	Daminozide	EC50	10000	-0.7	100	97.8	1	10000	459.5	103.2	102	102.3	97.8	112	1	0	7
DBET6	DBET6	EC50	1469.6	-2.5	100	29.1	1	10000	3.5	107.4	102.2	98.1	80.4	29.1	59.2	6.9	4
Decitabine	Decitabine	EC50	10000	-2.5	100	88.5	1	10000	2.8	100.6	103.3	98.2	88.5	94.8	19.6	0.5	3.6
Derazantinib	Derazantinib	EC50	10000	-2.5	100	79.6	1	10000	117.6	100.6	95.2	100.3	99.2	79.6	11.2	0.7	2.5
Divalproex Sodium	Divalproex Sodium	EC50	10000	-2.5	100	96.3	1	10000	111090	98.2	99.4	96.3	100.6	106.7	0.4	0	4.7
Dovitinib	Dovitinib	EC50	2704.1	-2.5	100	35.6	1	10000	29.3	103.1	98.6	102.3	96.2	35.6	37	4.1	2.5
Droxinostat	Droxinostat	EC50	10000	-1	100	90.5	1	10000	156.4	90.5	99	99.4	94.7	93.7	2.9	0	5.3
EI1	EI1	EC50	10000	-0.8	100	98.2	1	10000	811.3	106	108.1	101.5	98.2	112	0.7	0	8.3
Entinostat	Entinostat	EC50	1415.6	-2.5	100	8.3	1	10000	2.3	94.6	94.6	97	72.9	8.3	78	9.1	4.1
Epirubicin	Epirubicin	EC50	194.5	-2.5	100	33.9	1	10000	0.5	99.2	96.3	89.6	33.9	39.1	113.1	13.9	3.3
EPZ004777	EPZ004777	EC50	10000	-1.1	100	97.4	1	10000	1393.1	105.7	104.4	112.2	97.4	112.2	0.7	0	9.9
EPZ015666	EPZ015666	EC50	10000	-1	100	85	1	10000	177.7	93.7	92	85	96.2	98.1	4.5	0	9.5
EPZ020411 2HCl	EPZ020411 2HCl	EC50	10000	-0.6	100	96.5	1	10000	121.2	96.5	103.2	100.3	98.5	102.1	1.7	0	3.1
Erlotinib HCl	Erlotinib HCl	EC50	10000	-1	100	77	1	10000	180	87.1	89	77	98.5	96.8	6.9	0	14.8
Foretinib	Foretinib	EC50	2845.3	-2.5	100	32.7	1	10000	95	88.6	93.1	98.3	97.2	32.7	37.2	4.1	6.9
Gefitinib	Gefitinib	EC50	10000	-2.5	100	77.5	1	10000	0.9	103.6	102.3	100.3	82.8	77.5	27	2.5	2.1
Gemcitabine	Gemcitabine	EC50	40.1	-0.3	100	63.5	1	10000	3.4	92.9	84.8	77.6	78	63.5	82.5	7.6	3.7
Givinostat	Givinostat	EC50	1519.9	-2	100	1.5	1	10000	3.9	123.5	90.3	88.6	70.9	1.5	81.1	9.2	13.9
GSK J1	GSK J1	EC50	10000	-1.3	100	99.9	1	10000	29993.7	107	102.9	100.9	99.9	108.8	0	0	5.8
GSK J4 HCl	GSK J4 HCl	EC50	10000	-1	100	70.3	1	10000	119.9	85.2	89	91.4	93.1	70.3	8.9	0	12.7
GSK126	GSK126	EC50	10000	-1	100	91	1	10000	234.9	91	91.5	95.7	92.4	98.6	2.7	0	7.5
GSK3117391	GSK3117391	EC50	2090.2	-2.5	100	4.1	1	10000	16.4	98.9	96.8	90	87.2	4.1	65.5	7.5	5.4
GSK343	GSK343	EC50	10000	-0.1	100	98.1	1	10000	6687.2	98.1	98.9	99.6	99.4	104.4	2.9	0	2.8
GSK-LSD1 2HCl	GSK-LSD1 2HCl	EC50	10000	-0.3	100	93.9	1	10000	428	98.8	106.9	94.2	93.9	108.3	6	0	7.5
HPOB	HPOB	EC50	10000	-1	100	98.7	1	10000	964.2	102	104.4	104.8	98.7	104.1	0.4	0	4.2
I-BET-762	I-BET-762	EC50	10000	-2.5	100	97	1	10000	59821.4	103.9	104.5	107.2	108.2	97.8	0.6	0	6.2
ICG-001	ICG-001	EC50	10000	-2.5	100	90.7	1	10000	4	104.6	104.7	97.6	90.7	93.7	16.9	0	3.6
Icotinib	Icotinib	EC50	10000	-2.5	100	90.4	1	10000	2.5	99.6	104.9	98.1	90.4	90.5	16.8	0	2.5
JIB-04	JIB-04	EC50	2959.4	-2.5	100	18.2	1	10000	58.8	92.3	100.7	99.2	97.7	18.2	43.9	4.8	4.5
KDM4D-IN-1	KDM4D-IN-1	EC50	10000	-2.5	100	93.6	1	10000	84940.9	95	93.6	100	108.8	100.7	0.8	0	6.3
Lapatinib	Lapatinib	EC50	10000	-1	100	93.5	1	10000	138.7	97.5	96	97.3	97.8	93.5	2	0	3.2
Lenvatinib	Lenvatinib	EC50	10000	-0.2	100	93.6	1	10000	1551.8	93.6	102.7	99	98.3	108.4	8.6	0	6.7
Linifanib	Linifanib	EC50	254.8	-0.5	100	68.4	1	10000	3.2	90.4	90.4	95.9	77.8	68.4	53	3.9	6.4
LLY-507	LLY-507	EC50	3430.1	-2.5	100	23.1	1	10000	152.8	105.7	103	92.5	103.8	23.1	36.6	3.9	6.6
LMK-235	LMK-235	EC50	1333.8	-2.5	100	3.5	1	10000	0.7	100.3	96.7	99.8	68.4	3.5	84.5	9.8	1.7
M344	M344	EC50	1658.5	-2.5	100	2.7	1	10000	4.1	105.5	104.5	100.4	78.6	2.7	76.1	8.8	3.6
MC1568	MC1568	EC50	10000	-2.5	100	98.4	1	10000	107807	98.4	101	99.2	100.3	102.7	0.2	0	2
MG149	MG149	EC50	10000	-1	100	87.6	1	10000	206.6	92.2	91.8	87.6	91.7	96.4	3.7	0	9.2
MK-5108	MK-5108	EC50	22.8	-0.3	100	74.1	1	10000	20.6	89.7	96.2	80	74.1	85.8	61.3	4.3	6.9
MLN8054	MLN8054	EC50	10000	-1	100	70.8	1	10000	159.2	85.9	92.5	87.7	70.8	85.5	8.8	0	16.6
MM-102	MM-102	EC50	10000	-0.1	100	88.1	1	10000	2552.4	92.3	92.8	103.9	88.1	99.9	18.6	0	6.7
Mocetinostat	Mocetinostat	EC50	917.3	-2.5	100	4.8	1	10000	0.1	103.1	105.8	99.8	47.3	4.8	98.8	11.6	3.3
MS023	MS023	EC50	10000	-0.3	100	80.8	1	10000	78.6	87.1	91.3	81.3	80.8	87.2	57.8	3.9	4.2
MS049	MS049	EC50	10000	-1	100	83.6	1	10000	199.7	92.3	90.9	83.6	87.3	95.8	4.9	0	11.7
NEO2734	NEO2734	EC50	87.4	-0.3	100	64.2	1	10000	3.7	88.6	89.8	83.9	78.8	64.2	72.8	6.1	4.5
Nexturastat A	Nexturastat A	EC50	10000	-1	100	85.6	1	10000	182.4	85.6	95.8	94.3	89.6	96.6	4.3	0	9.4
Nintedanib	Nintedanib	EC50	2288.4	-2.5	100	72.2	1	10000	70.1	94.8	92.4	98.5	97.1	72.2	17.9	1.6	4.7
NKL 22	NKL 22	EC50	10000	-2.5	100	92.5	1	10000	1696.4	109.8	107.1	103.4	100.6	92.5	3.5	0	6.3
OG-L002	OG-L002	EC50	10000	-0.5	100	94.7	1	10000	208.4	100.9	105.8	101	94.7	111.1	3	0	7.8
ORY-1001	ORY-1001	EC50	10000	-0.1	100	92.7	1	10000	400.8	99.4	94.2	92.7	95.2	100.9	14.3	0	3.7
OSS_128167	OSS_128167	EC50	10000	-0.3	100	92.5	1	10000	252.6	105.1	99.6	96.8	92.5	104.9	7.3	0	5.8
OTX015	OTX015	EC50	10000	-0.5	100	90.3	1	10000	117.8	103.5	106.6	101.5	90.3	105.8	6.1	0	7.6
Oxaliplatin	Oxaliplatin	EC50	659.3	-1.1	100	65.7	1	10000	0.2	100.1	96.4	96	79.5	65.7	41.2	3.8	1.8
Paclitaxel	Paclitaxel	EC50	1.9	-0.9	100	52.1	1	10000	2.9	82.7	60	56.7	52.1	53.3	167.6	21.1	1.8
Panobinostat	Panobinostat	EC50	22.9	-1.2	100	0.3	1	10000	0.3	83.4	76.7	11.9	0.3	0.4	262.4	31.3	7.5
PCI-34051	PCI-34051	EC50	10000	-0.7	100	95.4	1	10000	180.7	101.9	106.1	104.6	95.4	105.2	2	0	5.8
Pemigatinib	Pemigatinib	EC50	10000	-0.3	100	78.8	1	10000	83.9	86.5	84.3	78.8	83.2	86.4	62.9	4.8	4.3
PFI-1	PFI-1	EC50	10000	-2.5	100	94.7	1	10000	3	100.3	103.5	102.3	94.7	95.5	7.2	0	2.2
PFI-2 HCl	PFI-2 HCl	EC50	10000	-0.6	100	95.2	1	10000	174.9	98.6	97.4	107.2	95.2	105.7	2.2	0	6
PFI-90	PFI-90	EC50	10000	-2.5	100	92.2	1	10000	3.3	104.1	95.6	102	92.2	96	10.9	0	3.8
Ponatinib	Ponatinib	EC50	155.1	-2.5	100	66.9	1	10000	2.3	92.7	102.8	91.7	66.9	79.5	59.9	7	7.4
Pracinostat	Pracinostat	EC50	2192.9	-2.5	100	3.1	1	10000	8.3	96.6	101.5	98.5	88.5	3.1	64.3	7.3	2.3
Quisinostat	Quisinostat	EC50	50	-1.2	100	1.2	1	10000	0.1	100	87	31.6	1.2	2.3	227.2	26.9	1.5
Raddeanin A	Raddeanin A	EC50	2883.8	-2.5	100	3.4	1	10000	25.6	100.3	100.5	101.1	96.3	3.4	52.9	5.9	2.6
Resminostat	Resminostat	EC50	3002	-2.5	100	25.4	1	10000	42.5	97.1	98.4	100.9	98.3	25.4	39.6	4.3	2.8
RG108	RG108	EC50	10000	-0.1	100	94	1	10000	3154.7	94	96.6	99.3	98.9	103.7	9.4	0	4.2
RG2833	RG2833	EC50	10000	-2.5	100	84.8	1	10000	8.3	104.8	108	104.4	94.4	84.8	13.8	0.7	5.2
RGFP966	RGFP966	EC50	10000	-0.2	100	93.9	1	10000	560.2	102.1	99.3	96.8	93.9	106.5	7	0	5.4
Ricolinostat	Ricolinostat	EC50	2144.3	-2.5	100	66.7	1	10000	64.9	93	101.2	88.6	95.9	66.7	22.4	2.2	6.7
Romidepsin	Romidepsin	EC50	2.7	-2.2	100	0	1	10000	9	89.8	5.3	1.9	0.5	-0.4	354.8	43.7	1
Santacruzamate A	Santacruzamate A	EC50	10000	-0.7	100	94.7	1	10000	255.4	100.1	103.2	107.5	94.7	112.8	2.2	0	9
Scriptaid	Scriptaid	EC50	1713.6	-2.5	100	3.2	1	10000	5.5	93.6	99.2	94.9	80.1	3.2	74.4	8.6	4.1
Selisistat	Selisistat	EC50	10000	-0.1	100	93.6	1	10000	1469.6	94.4	96.8	93.6	93.8	106.5	11.9	0	5.8
SGC 0946	SGC 0946	EC50	10000	-2.5	100	94.1	1	10000	151.8	105.8	94.1	95.2	97.2	94.8	19.5	0	3.4
SGC-CBP30	SGC-CBP30	EC50	10000	-1	100	86.4	1	10000	219.8	87.3	96.5	86.4	91.1	99.8	4.1	0	10.7
SGI-1027	SGI-1027	EC50	10000	-1	100	92.3	1	10000	222.2	92.3	93.4	94.1	97.3	99.2	2.3	0	6.1
SGI-1776 free base	SGI-1776 free base	EC50	3233.4	-2.5	100	10.3	1	10000	74.3	99.6	105	101.7	101	10.3	44.9	4.9	4.6
SIS17	SIS17	EC50	10000	-1	100	84.4	1	10000	204.9	87.5	89	84.4	99.5	94	4.7	0	11.4
SKLB-23bb	SKLB-23bb	EC50	60.2	-2.5	100	50	1	10000	1	97.3	102.9	60.7	59.1	50	111	13.8	5
SMI-16a	SMI-16a	EC50	10000	-0.5	100	91.3	1	10000	102.1	104.1	104.7	100.9	91.3	102.1	5.7	0	5.7
SMI-4a	SMI-4a	EC50	10000	-2.5	100	96.8	1	10000	392.6	106.2	103.6	101.7	99.6	96.8	2.1	0	3.7
Sodium butyrate	Sodium butyrate	EC50	10000	-0.1	100	100	1	10000	353.1	100	100	100	100	100	0.1	0	0
Sodium Phenylbutyrate	Sodium Phenylbutyrate	EC50	10000	-0.1	100	91.2	1	10000	1660.7	91.2	93.7	101.1	93.6	100.8	15	0	5.1
Sorafenib Tosylate	Sorafenib Tosylate	EC50	2185.2	-2.5	100	52.7	1	10000	21.3	103	101.9	104.4	94.3	52.7	31.4	3.4	2.9
SP2509	SP2509	EC50	2184.8	-2.5	100	35	1	10000	51.2	90.6	94.1	84.4	92.3	35	43.2	4.9	9.6
SP-96	SP-96	EC50	220.3	-0.3	100	69.2	1	10000	5.8	90.8	93.3	87	86.7	69.2	54.8	3.6	5.1
Splitomicin	Splitomicin	EC50	10000	-0.1	100	95	1	10000	4511.5	97.5	96.5	102.8	95	105.5	7.8	0	5
SR-4370	SR-4370	EC50	2626.6	-2.5	100	7.5	1	10000	46.8	107.1	106	107.6	93.8	7.5	54.2	6.1	6.3
Suberohydroxamic acid	Suberohydroxamic acid	EC50	10000	-1	100	95.2	1	10000	210.9	96.2	99.1	95.2	96	98.8	1.4	0	3.6
T-3775440 HCl	T-3775440 HCl	EC50	10000	-0.1	100	90.4	1	10000	3104.2	98.9	95	90.4	91.5	105.9	15	0	6.6
Tacedinaline	Tacedinaline	EC50	10000	-2.5	100	82.2	1	10000	1279.1	109.5	107.5	108.7	103.7	82.2	7.5	0.3	7.8
TAS-120	TAS-120	EC50	10000	-1	100	94.4	1	10000	187	94.4	98.8	95.8	99.7	94.7	1.7	0	3.8
Tasquinimod	Tasquinimod	EC50	10000	-0.7	100	96	1	10000	284.8	104.9	109.1	102.7	96	109.1	1.7	0	7.9
Tazemetostat	Tazemetostat	EC50	10000	-0.1	100	90.7	1	10000	2869.4	95.8	94.5	90.7	101.5	103.5	14.4	0	5.9
TC-H 106	TC-H 106	EC50	923.2	-0.6	100	48.5	1	10000	3.4	93.3	90.1	85.5	84.8	48.5	61.5	5.3	8.9
TCS PIM-1 1	TCS PIM-1 1	EC50	10000	-0.4	100	92.2	1	10000	105.7	101.9	104.3	100.4	92.2	102.2	5.4	0	5
TH34	TH34	EC50	10000	-2.5	100	96.9	1	10000	96527.5	102	97.6	96.9	102.9	103	0.4	0	3.5
Thiomyristoyl	Thiomyristoyl	EC50	10000	-1	100	92.9	1	10000	254	92.9	93.9	94.2	93	98.4	2.1	0	6.4
Tinostamustine	Tinostamustine	EC50	2260.9	-2.5	100	3.7	1	10000	16.2	95	99.5	94.4	89.5	3.7	62.6	7.1	3.9
TMP195	TMP195	EC50	10000	-0.9	100	96	1	10000	473.3	103.9	110.6	109.1	96	108.3	1.4	0	9.1
TMP269	TMP269	EC50	10000	-0.3	100	84.2	1	10000	67.9	84.2	88.8	84.2	86.5	88.6	50.1	2.5	4.6
Tozasertib	Tozasertib	EC50	10000	-2.5	100	78.1	1	10000	1.1	103.4	100.6	92.3	78.1	82.2	41.4	4.1	2.7
Tubacin	Tubacin	EC50	10000	-1	100	76.2	1	10000	183	89.9	84.9	76.2	89.3	84.9	7.2	0	15.5
Tubastatin A	Tubastatin A	EC50	10000	-0.7	100	92.9	1	10000	149.3	96.5	99.6	110.2	92.9	104.7	3.2	0	7.5
Tubastatin A HCl	Tubastatin A HCl	EC50	10000	-1	100	92.1	1	10000	196.9	92.1	93.7	99.1	96.1	99.4	2.4	0	5.6
Tubastatin A TFA	Tubastatin A TFA	EC50	10000	-0.1	100	86.5	1	10000	856.8	95.3	92.9	86.5	93.2	101.5	24.4	0	5.9
Tucidinostat	Tucidinostat	EC50	1664.9	-1.6	100	25.1	1	10000	2.9	92.8	91.4	81.3	79	25.1	59.3	6.5	10.8
UF010	UF010	EC50	1276.8	-2.4	100	74.9	1	10000	3.6	92.4	98.4	99.4	91	74.9	22.5	2.1	3.9
UNC0379	UNC0379	EC50	2140.1	-2.5	100	55.3	1	10000	55.6	95.4	93.2	86.8	94.4	55.3	30.1	3.2	7.7
UNC0638	UNC0638	EC50	1540.7	-2.5	100	73.8	1	10000	16.5	107	107.3	103.9	93.4	73.8	21.3	2	5.4
UNC0642	UNC0642	EC50	10000	-2.5	100	94	1	10000	9.5	109.8	108	102.3	95.3	94	7.2	0	6.4
Valproic acid	Valproic acid	EC50	10000	-1	100	85.5	1	10000	227.6	85.9	90.5	90.6	85.5	95.3	4.4	0	11.8
Valproic acid sodium salt	Valproic acid sodium salt	EC50	10000	-1	100	85.4	1	10000	218.3	85.4	93.6	88	87.6	90.4	4.4	0	11.4
Varlitinib	Varlitinib	EC50	10000	-1.3	100	79.7	1	10000	0.8	93.5	93.6	99.1	88.2	79.7	22.8	1.5	4.6
Vorinostat	Vorinostat	EC50	866.6	-1.2	100	3.6	1	10000	0.4	86.5	90.6	91.5	49.2	3.6	104.1	11.5	8.5
WM-1119	WM-1119	EC50	10000	-1	100	75.9	1	10000	201.2	84.5	85	75.9	84.8	87	7.3	0	17.3
WM-3835	WM-3835	EC50	10000	-0.4	100	93.1	1	10000	3	98.7	97.3	97	93.1	94.6	15.7	0	1
WM-8014	WM-8014	EC50	10000	-1	100	81.8	1	10000	176.2	92.1	90.3	81.8	98.1	97.5	5.5	0	11.4
WT161	WT161	EC50	2744.2	-2.5	100	12.2	1	10000	54.4	104.8	107.2	107	95.2	12.2	49.9	5.6	5.9
XY1	XY1	EC50	10000	-0.5	100	94.3	1	10000	152.3	104.1	103.5	102.1	94.3	107	3.2	0	6.2

## Sheet: Table S3 1405R3 DSRT analysis
Supplementary Table 3. 1405R3 DSRT analysis
ID	DRUG_NAME	ANALYSIS_NAME	EC50	SLOPE	MAX	MIN	Min.Conc.tested	Max.Conc.tested	EC50_std_error	D1	D2	D3	D4	D5	AUC	DSS	SE_of_estimate
(-)-Epigallocatechin Gallate	(-)-Epigallocatechin Gallate	EC50	10000	-1.1	100	97.6	1	10000	1934	112.7	112.5	109.4	97.6	115.9	0.7	0	13.3
(-)-Parthenolide	(-)-Parthenolide	EC50	3141.3	-2.5	100	34.2	1	10000	123.1	108.4	100.5	107.6	99.8	34.2	33.7	3.6	6.2
(+)-JQ1	(+)-JQ1	EC50	569.7	-2.4	100	23.7	1	10000	0.1	100.4	101.1	98.9	39	23.7	95	11.4	0.6
3-TYP	3-TYP	EC50	10000	-0.1	100	96.9	1	10000	10934.1	96.9	99.1	99.2	99.2	113.2	4.8	0	7.5
4SC-202	4SC-202	EC50	1420.6	-2.3	100	57.9	1	10000	2.7	105.8	101.7	97.6	87	57.9	35.8	3.9	3.2
5-FU	5-FU	EC50	170	-2.5	100	49.1	1	10000	0.5	98.5	97	89.4	49.1	52.2	90	11.1	2.3
A-366	A-366	EC50	10000	-0.1	100	92.1	1	10000	7495.5	97.3	98.9	92.1	93.3	121.5	12.3	0	13.1
Abexinostat	Abexinostat	EC50	2415.5	-2.5	100	14.8	1	10000	38.5	104.3	103.5	111.4	92.2	14.8	53	6	6.5
ACY-738	ACY-738	EC50	2568.9	-2.5	100	25.2	1	10000	59.7	95.5	99.9	87	94.6	25.2	44.6	5	7
ACY-775	ACY-775	EC50	10000	-0.9	100	98.9	1	10000	1927.5	104.7	105.5	102.2	98.9	117.7	0.4	0	9.9
Alisertib	Alisertib	EC50	10000	-1.1	100	89	1	10000	2.7	109.6	107.4	96.1	92.8	89	15.4	0.1	6.2
AMG-900	AMG-900	EC50	10000	-0.3	100	82.3	1	10000	39.3	101.9	96.5	89.8	82.3	96.3	29	0.2	6.5
AR-42	AR-42	EC50	1029.9	-1.5	100	1.2	1	10000	0.1	97.4	100.2	93.5	52.5	1.2	98.5	11	2.8
ASP5878	ASP5878	EC50	19.3	-0.6	100	71.3	1	10000	0.7	93.8	89.3	80.1	72.8	71.3	74.5	7	1.3
Aurora A Inhibitor I	Aurora A Inhibitor I	EC50	2806.2	-2.5	100	50	1	10000	71.1	103.2	102.6	106.6	97.6	50	28	3	4
Axitinib	Axitinib	EC50	10000	-0.4	100	91.1	1	10000	261.3	102.7	100.3	101.7	91.1	118.1	6.8	0	11.9
AZD1208	AZD1208	EC50	10000	-0.2	100	87	1	10000	715.3	102.9	99.1	92	87	112.4	16	0	10.7
AZD4547	AZD4547	EC50	10000	-2.5	100	88.1	1	10000	1563.4	109.8	102.5	103.4	103.2	88.1	4.8	0	5.6
Barasertib	Barasertib	EC50	10000	-0.1	100	100	1	10000	353.1	100	100	100	100	100	0.1	0	0
Belinostat	Belinostat	EC50	683.5	-0.8	100	0	1	10000	0.5	99.7	99.5	76.6	49	-0.1	121.5	12.9	6.9
Benzenebutyric acid	Benzenebutyric acid	EC50	10000	-0.7	100	94.7	1	10000	443	107.6	107.7	104.8	94.7	127.5	2.3	0	16.4
BG45	BG45	EC50	10000	-0.1	100	83.6	1	10000	1299.1	89.6	90.7	85.8	83.6	106.4	36.3	0.1	9.7
BGJ398	BGJ398	EC50	2937.5	-2.5	100	7.2	1	10000	78.5	104.6	102.5	112	97.1	7.2	50.1	5.5	7
BI 2536	BI 2536	EC50	883.9	-2.5	100	6.7	1	10000	0.4	103	92.4	112.8	46	6.7	98.4	11.6	7.8
Biphenyl-4-sulfonyl chloride	Biphenyl-4-sulfonyl chloride	EC50	10000	-0.2	100	94	1	10000	1405.5	104.1	99.8	94	97.3	136.9	6.3	0	20.2
BIX 01294	BIX 01294	EC50	3353.4	-2.5	100	12.3	1	10000	221.2	121.3	102.9	103.5	102.9	12.3	42.6	4.6	11.7
BML-210	BML-210	EC50	10000	-0.1	100	96.1	1	10000	4151.8	102.1	96.4	96.1	100.2	110.5	5.7	0	6.7
BRD3308	BRD3308	EC50	10000	-0.1	100	91.7	1	10000	5806.7	98	97.9	92	91.7	116.1	12.9	0	10.6
BRD73954	BRD73954	EC50	10000	-0.1	100	91.5	1	10000	7894.2	99.4	98.3	91.5	96.8	124.7	13.2	0	14.8
C646	C646	EC50	10000	-0.3	100	91.9	1	10000	318.2	103.5	100.4	91.9	100.7	111.3	7.4	0	8.8
Canertinib	Canertinib	EC50	10000	-0.1	100	78.5	1	10000	3597	93	88.6	78.5	82.7	119.4	33.5	0	17.1
CAY10603	CAY10603	EC50	2724.5	-2.5	100	20.6	1	10000	100	113.8	103.8	113.7	95.5	20.6	45.4	5	10.1
Cediranib	Cediranib	EC50	2807	-2.5	100	9.6	1	10000	71.4	108.1	106.6	109.4	95.7	9.6	50.5	5.6	7.3
Cisplatin	Cisplatin	EC50	1645.7	-1.8	100	71.3	1	10000	3.6	96.2	95.9	93.9	92.1	71.3	22.7	2	4.1
Citarinostat	Citarinostat	EC50	2498.7	-2.5	100	46.8	1	10000	41.1	107.1	100.4	98	95.7	46.8	32.3	3.5	3.8
CM272	CM272	EC50	1977.1	-2.5	100	15.5	1	10000	9.9	100.9	96.3	94.1	87.2	15.5	59.8	6.8	3.6
CPI-0610	CPI-0610	EC50	566.1	-1	100	49.2	1	10000	0.2	99.5	101.6	90.6	69	49.2	64.6	6.7	2.2
CPI-169	CPI-169	EC50	10000	-0.1	100	100	1	10000	353.1	100	100	100	100	100	0.1	0	0
CPI-203	CPI-203	EC50	210.1	-1.2	100	33.4	1	10000	0.2	104.4	97.2	80.9	42.1	33.4	111.9	13	2.3
CPI-360	CPI-360	EC50	10000	-0.1	100	92.3	1	10000	8032.3	99.6	93.1	92.8	92.3	122.2	11.9	0	13.6
CUDC-101	CUDC-101	EC50	1311.9	-2.5	100	2.9	1	10000	0.4	99.4	99.3	101.6	67.3	2.9	85.7	10	1
CUDC-907	CUDC-907	EC50	126.6	-2	100	0.8	1	10000	0.2	108.7	100.5	61.8	3	0.8	188.1	22.6	4.4
Curcumin	Curcumin	EC50	10000	-0.8	100	97.3	1	10000	1064.1	111.6	116.7	101.9	97.3	123.6	1	0	16.2
Dacinostat	Dacinostat	EC50	452.8	-2.5	100	1.4	1	10000	0.6	103.8	108.5	110.6	10.7	1.4	132.5	15.8	8
Daminozide	Daminozide	EC50	10000	-2.5	100	99.6	1	10000	2.41867e+06	114	106.8	99.6	106	117.7	0.1	0	12.3
DBET6	DBET6	EC50	10000	-2.5	100	80	1	10000	1035.3	110.9	103.2	101.5	105.1	80	8.2	0.4	6.5
Decitabine	Decitabine	EC50	10000	-0.1	100	100	1	10000	353.1	100	100	100	100	100	0.1	0	0
Derazantinib	Derazantinib	EC50	2328.8	-2.5	100	23.2	1	10000	25.6	94.3	96.3	94.6	92.2	23.2	49	5.5	4.4
Divalproex Sodium	Divalproex Sodium	EC50	10000	-0.1	100	100	1	10000	353.1	100	100	100	100	100	0.1	0	0
Dovitinib	Dovitinib	EC50	2866.9	-2.5	100	29.8	1	10000	112.3	107.2	110.4	110.2	97.2	29.8	38.6	4.2	8.3
Droxinostat	Droxinostat	EC50	10000	-0.7	100	97.1	1	10000	492.2	102	105.3	102.7	97.1	116.8	1.2	0	9.7
EI1	EI1	EC50	10000	-0.1	100	100	1	10000	353.1	100	100	100	100	100	0.1	0	0
Entinostat	Entinostat	EC50	1195.8	-2	100	5.2	1	10000	0.2	97.4	98.7	96.6	61.1	5.2	87.7	10	2.1
Epirubicin	Epirubicin	EC50	1305.9	-1.5	100	27.7	1	10000	0.4	99	95.9	92	72.1	27.7	64.9	7.1	4.2
EPZ004777	EPZ004777	EC50	10000	-0.8	100	98.8	1	10000	1396.2	110.1	102.1	101.3	98.8	116.3	0.5	0	9.9
EPZ015666	EPZ015666	EC50	10000	-0.1	100	90.1	1	10000	7003.8	97.4	97.1	90.1	91.8	124.8	15.4	0	15.3
EPZ020411 2HCl	EPZ020411 2HCl	EC50	10000	-2.5	100	97.2	1	10000	425073	103.1	106	97.2	101.6	125.4	0.3	0	13.9
Erlotinib HCl	Erlotinib HCl	EC50	10000	-0.1	100	82.4	1	10000	4808.9	93.8	95.7	82.4	86.3	126.3	27.3	0	18.6
Foretinib	Foretinib	EC50	2710.7	-2.5	100	51.5	1	10000	89.6	106.7	107.3	95.2	97.2	51.5	27.8	2.9	5.6
Gefitinib	Gefitinib	EC50	724.5	-2.5	100	70.6	1	10000	2.5	112.4	110.1	105	79.5	70.6	33.5	3.6	8.4
Gemcitabine	Gemcitabine	EC50	26.1	-0.7	100	40	1	10000	1.1	103.5	70.9	63.6	41.4	40	151.9	17.6	7.3
Givinostat	Givinostat	EC50	1551.3	-2.5	100	1.5	1	10000	2.3	98.6	95.4	97.4	75.4	1.5	79.9	9.2	2.8
GSK J1	GSK J1	EC50	10000	-0.1	100	100	1	10000	353.1	100	100	100	100	100	0.1	0	0
GSK J4 HCl	GSK J4 HCl	EC50	1800.6	-2.4	100	65	1	10000	20.3	94.3	96.5	90.8	93.2	65	26.1	2.7	5.7
GSK126	GSK126	EC50	10000	-0.1	100	85.6	1	10000	6012.9	94.9	94.1	85.6	92.5	129.8	22.4	0	19.1
GSK3117391	GSK3117391	EC50	1582.3	-1.9	100	7.4	1	10000	2.2	101.3	98.6	85.1	73.6	7.4	74.7	8.4	7.4
GSK343	GSK343	EC50	10000	-0.1	100	91.2	1	10000	8868.8	99.1	95.7	92.4	91.2	129.2	13.6	0	17.1
GSK-LSD1 2HCl	GSK-LSD1 2HCl	EC50	10000	-0.4	100	91.3	1	10000	328.8	104.9	104.6	91.3	100.7	129.6	5.8	0	17.8
HPOB	HPOB	EC50	10000	-0.1	100	100	1	10000	353.1	100	100	100	100	100	0.1	0	0
I-BET-762	I-BET-762	EC50	1294.6	-2.5	100	42	1	10000	2.3	104.1	107.3	101.7	80.1	42	51.5	6	4.3
ICG-001	ICG-001	EC50	10000	-0.1	100	100	1	10000	353.1	100	100	100	100	100	0.1	0	0
Icotinib	Icotinib	EC50	10000	-2.5	100	84.3	1	10000	2.9	110.3	106	104.9	84.3	85.5	21.6	1.4	6.6
JIB-04	JIB-04	EC50	765.6	-1.2	100	34.7	1	10000	0.1	99.8	100.2	93.5	62.9	34.7	73.8	8.1	1.6
KDM4D-IN-1	KDM4D-IN-1	EC50	10000	-0.1	100	94	1	10000	10713.5	99.3	96.8	94.1	94	124.7	9.3	0	14.1
Lapatinib	Lapatinib	EC50	10000	-2.4	100	99.9	1	10000	4.41923e+06	103.5	106.6	111.9	99.9	111.5	0	0	9.1
Lenvatinib	Lenvatinib	EC50	10000	-2.5	100	99.3	1	10000	1.42404e+06	110.9	99.3	107.1	103.4	118.9	0.1	0	11.8
Linifanib	Linifanib	EC50	10000	-0.1	100	97.4	1	10000	13110.4	98.6	99.2	100.9	97.4	121	3.9	0	11.2
LLY-507	LLY-507	EC50	3189.2	-2.5	100	1.8	1	10000	63.8	102.5	101.7	96.3	100.4	1.8	49.7	5.5	4.5
LMK-235	LMK-235	EC50	927.4	-1.7	100	2	1	10000	0.1	103.1	95.3	97	48	2	101.6	11.6	3
M344	M344	EC50	1154.2	-2.5	100	4.9	1	10000	1.2	113.1	106.8	108	60.8	4.9	89.3	10.4	8.4
MC1568	MC1568	EC50	10000	-0.6	100	94.6	1	10000	394.2	109.9	104.5	103.6	94.6	125.9	2.6	0	15.6
MG149	MG149	EC50	10000	-0.2	100	85.7	1	10000	1278	107.8	95.1	85.7	90.3	122.8	18.5	0	16.7
MK-5108	MK-5108	EC50	10000	-1	100	98.2	1	10000	764.1	104.5	100.5	106.6	98.2	104.2	0.5	0	4.8
MLN8054	MLN8054	EC50	10000	-0.4	100	90.2	1	10000	175.4	103.1	106.9	99	90.2	112.4	6.8	0	10.2
MM-102	MM-102	EC50	10000	-0.1	100	88.1	1	10000	8130.8	100.9	92.8	88.1	96.2	135.9	18.6	0	21.4
Mocetinostat	Mocetinostat	EC50	964.7	-2.5	100	1.1	1	10000	0.2	108.2	108.4	110.4	48.2	1.1	100.5	11.8	8
MS023	MS023	EC50	10000	-1	100	75.6	1	10000	189.2	93.9	94.8	75.6	79.6	98.2	7.3	0	16.5
MS049	MS049	EC50	10000	-0.1	100	86.6	1	10000	3669.1	94.1	93.7	86.6	87.1	111.9	20.8	0	10.8
NEO2734	NEO2734	EC50	407	-0.9	100	8.1	1	10000	0.4	90.4	98.1	76.9	40.1	8.1	130.5	14.3	5.7
Nexturastat A	Nexturastat A	EC50	10000	-2.5	100	93.8	1	10000	111834	93.8	106	99.2	111.7	104	0.7	0	8.1
Nintedanib	Nintedanib	EC50	10000	-2.5	100	84	1	10000	9.9	105.3	102.8	102.1	95.2	84	13.7	0.8	3.2
NKL 22	NKL 22	EC50	10000	-2.5	100	83.7	1	10000	2086.2	116.1	101	101.8	106.3	83.7	6.3	0.2	8.8
OG-L002	OG-L002	EC50	10000	-0.1	100	100	1	10000	353.1	100	100	100	100	100	0.1	0	0
ORY-1001	ORY-1001	EC50	10000	-0.1	100	100	1	10000	353.1	100	100	100	100	100	0.1	0	0
OSS_128167	OSS_128167	EC50	10000	-0.1	100	94.6	1	10000	11845.7	94.6	94.7	104.7	96.6	124.2	8.4	0	14.1
OTX015	OTX015	EC50	649	-1.6	100	24.3	1	10000	0.3	111.5	101.9	95.8	49.9	24.3	90.2	10.4	5.9
Oxaliplatin	Oxaliplatin	EC50	10000	-2.2	100	78.3	1	10000	0.8	104	102.7	99.5	90.7	78.3	20.5	1.7	2.4
Paclitaxel	Paclitaxel	EC50	82.1	-0.8	100	37.8	1	10000	0.6	104.3	83.1	71.2	42	37.8	129.3	14.6	5.5
Panobinostat	Panobinostat	EC50	64.9	-1	100	0	1	10000	0.3	88.9	85.4	42.3	-0.1	0.3	218.4	25.4	5.9
PCI-34051	PCI-34051	EC50	10000	-0.1	100	100	1	10000	353.1	100	100	100	100	100	0.1	0	0
Pemigatinib	Pemigatinib	EC50	10000	-1	100	76.8	1	10000	208.9	88.9	87.4	78.1	76.8	90.6	7	0	17.3
PFI-1	PFI-1	EC50	1350.7	-2.5	100	55.4	1	10000	8.6	115.1	107.6	108.9	85.7	55.4	38.8	4.4	9.6
PFI-2 HCl	PFI-2 HCl	EC50	10000	-0.3	100	84.5	1	10000	414.9	107.3	100.1	84.5	98.8	124.6	15.4	0	17.9
PFI-90	PFI-90	EC50	10000	-0.2	100	93.5	1	10000	679.7	101.5	100.1	95.2	93.5	104.8	8.1	0	4.9
Ponatinib	Ponatinib	EC50	10000	-2.5	100	87	1	10000	1.5	99.9	103.5	103	89	87	16.5	0.6	2.4
Pracinostat	Pracinostat	EC50	1659.4	-2.5	100	3.4	1	10000	11.4	113.5	112.7	106.3	78.8	3.4	75.5	8.7	9.8
Quisinostat	Quisinostat	EC50	155.7	-1.3	100	0.1	1	10000	0.1	104.1	93.4	65.2	6.5	0.1	180.7	21.1	3
Raddeanin A	Raddeanin A	EC50	2723.1	-2.5	100	1.8	1	10000	47.3	108.6	106.4	97.3	94.5	1.8	56.1	6.3	5.9
Resminostat	Resminostat	EC50	2772.7	-2.5	100	20.3	1	10000	65.1	106.8	106.6	107.1	95.9	20.3	45	5	6.2
RG108	RG108	EC50	10000	-1.1	100	99.8	1	10000	19619.3	109	102.8	100.4	99.8	117.3	0.1	0	9.9
RG2833	RG2833	EC50	10000	-2.5	100	78.3	1	10000	2316.2	114.6	110.2	110.1	110.3	78.3	8.2	0.4	11.7
RGFP966	RGFP966	EC50	10000	-2.5	100	98.3	1	10000	433458	111.4	106	98.3	103.8	109.3	0.2	0	8.4
Ricolinostat	Ricolinostat	EC50	1951.2	-2.5	100	71.1	1	10000	36.7	99	98	90.7	95.5	71.1	20.6	1.9	4.8
Romidepsin	Romidepsin	EC50	51.3	-1.1	100	0	1	10000	0.1	94.7	84.8	34	0.7	-0.2	228.5	26.8	2.6
Santacruzamate A	Santacruzamate A	EC50	10000	-2.5	100	92	1	10000	130865	104.1	98.8	92	104.9	118	1	0	12.1
Scriptaid	Scriptaid	EC50	1328	-2.4	100	11.5	1	10000	1.3	107.7	101.3	97	70.1	11.5	77.8	9	4.1
Selisistat	Selisistat	EC50	10000	-0.6	100	97.8	1	10000	1046.9	100	106.6	100.3	97.8	130.9	1	0	16.4
SGC 0946	SGC 0946	EC50	10000	-0.3	100	93.6	1	10000	533.2	99.5	105.3	95.3	93.6	115.4	6.1	0	10.1
SGC-CBP30	SGC-CBP30	EC50	10000	-0.1	100	84.6	1	10000	975.5	96	90.3	84.6	87.9	106.1	28.3	0	9
SGI-1027	SGI-1027	EC50	10000	-0.4	100	87.3	1	10000	10.3	103.3	94.2	93.6	97.3	87.3	19.4	0	4
SGI-1776 free base	SGI-1776 free base	EC50	3057.4	-2.5	100	1.9	1	10000	101.7	113.4	107.4	97.7	98.5	1.9	51.4	5.7	8.4
SIS17	SIS17	EC50	10000	-0.1	100	84.3	1	10000	5069.4	94.5	97.4	85.7	84.3	125	24.4	0	17.5
SKLB-23bb	SKLB-23bb	EC50	731.1	-0.8	100	33.2	1	10000	0.6	101.3	91.5	87.2	66.7	33.2	79.5	8.2	5.4
SMI-16a	SMI-16a	EC50	10000	-0.1	100	100	1	10000	353.1	100	100	100	100	100	0.1	0	0
SMI-4a	SMI-4a	EC50	10000	-1.3	100	99.6	1	10000	27795.3	106.9	110	103.2	99.6	124.7	0.1	0	14
Sodium butyrate	Sodium butyrate	EC50	10000	-0.1	100	100	1	10000	353.1	100	100	100	100	100	0.1	0	0
Sodium Phenylbutyrate	Sodium Phenylbutyrate	EC50	10000	-0.3	100	90.9	1	10000	688.5	103.6	100.4	96.1	90.9	126.5	9.3	0	16
Sorafenib Tosylate	Sorafenib Tosylate	EC50	3937.5	-2.5	100	14	1	10000	564.7	111.6	114.7	117.7	117.4	14	36.2	3.8	16.8
SP2509	SP2509	EC50	1568	-1.6	100	61	1	10000	1.8	96.6	96.3	92.3	88.1	61	31.9	3.1	4.5
SP-96	SP-96	EC50	10000	-1	100	84.8	1	10000	175.8	94.3	93.1	91.9	84.8	97.9	4.6	0	9.5
Splitomicin	Splitomicin	EC50	10000	-0.5	100	95.1	1	10000	443.5	106	102.9	99.6	95.1	125.2	3.1	0	14.3
SR-4370	SR-4370	EC50	2084.4	-2.5	100	6.9	1	10000	20	110.9	106.5	100.4	87.5	6.9	63.7	7.2	6.4
Suberohydroxamic acid	Suberohydroxamic acid	EC50	10000	-1.3	100	98	1	10000	2878.1	106.8	101.6	115.5	98	104.5	0.5	0	9
T-3775440 HCl	T-3775440 HCl	EC50	10000	-2.5	100	97.3	1	10000	403227	97.5	97.9	97.3	101.7	123.4	0.3	0	12.6
Tacedinaline	Tacedinaline	EC50	10000	-2.5	100	76.8	1	10000	1534.2	116.2	113.9	107.9	105.2	76.8	9.7	0.6	11.8
TAS-120	TAS-120	EC50	10000	-0.3	100	91.3	1	10000	167.3	104.6	101.6	91.3	100.7	104.4	7.2	0	6.6
Tasquinimod	Tasquinimod	EC50	10000	-0.1	100	100	1	10000	353.1	100	100	100	100	100	0.1	0	0
Tazemetostat	Tazemetostat	EC50	10000	-0.1	100	92.1	1	10000	9378.2	99.6	95.4	93.5	92.1	128	12.2	0	16.3
TC-H 106	TC-H 106	EC50	10000	-0.4	100	75.6	1	10000	2.8	93.6	94.2	88.7	86.3	75.6	47	2.6	3
TCS PIM-1 1	TCS PIM-1 1	EC50	10000	-0.4	100	96.8	1	10000	628.8	109.4	96.8	98.6	98.5	119.4	2.3	0	11.7
TH34	TH34	EC50	10000	-2.5	100	94.1	1	10000	168363	101.1	101.5	94.1	103.5	119.1	0.7	0	11.6
Thiomyristoyl	Thiomyristoyl	EC50	10000	-0.1	100	87.9	1	10000	4355.3	94.9	95	87.9	90.8	115.5	18.7	0	11.6
Tinostamustine	Tinostamustine	EC50	2415.9	-2.5	100	10	1	10000	17.5	98.2	98.4	94.9	91.8	10	56	6.3	3.1
TMP195	TMP195	EC50	10000	-0.8	100	97.2	1	10000	644.6	111.9	105.6	102.9	97.2	116.2	1.1	0	11.1
TMP269	TMP269	EC50	10000	-0.2	100	87	1	10000	66.6	102.7	90.9	92	87	97.9	24.8	0	5.8
Tozasertib	Tozasertib	EC50	10000	-2.5	100	76.4	1	10000	26.6	111.4	114.4	112.8	93.1	76.4	19.9	1.8	11.2
Tubacin	Tubacin	EC50	10000	-0.1	100	73.1	1	10000	3143.1	94.3	87	73.1	80.7	118.8	41.9	0	18.7
Tubastatin A	Tubastatin A	EC50	10000	-0.9	100	92.6	1	10000	2.9	105.9	100.3	97.9	96.7	92.6	8.2	0	3.1
Tubastatin A HCl	Tubastatin A HCl	EC50	10000	-0.5	100	94.8	1	10000	235.5	104.6	97	103.8	94.8	111.6	3.3	0	8.2
Tubastatin A TFA	Tubastatin A TFA	EC50	10000	-0.1	100	88.8	1	10000	3039.2	100.9	94.1	88.8	91	106.2	17.4	0	7.5
Tucidinostat	Tucidinostat	EC50	606.8	-0.6	100	44	1	10000	1.3	96.5	90.1	86.3	73.4	44	73.3	7	6
UF010	UF010	EC50	2316.2	-2.5	100	67.1	1	10000	47.5	106.5	102.8	99	96.6	67.1	21.1	2	3.6
UNC0379	UNC0379	EC50	10000	-0.4	100	76.2	1	10000	6.4	100.3	97.5	82.4	93.9	76.2	39.7	1.9	6.6
UNC0638	UNC0638	EC50	3374.4	-2.5	100	59.1	1	10000	382.3	116.4	102.7	106.9	101.5	59.1	19.7	1.9	9.3
UNC0642	UNC0642	EC50	10000	-1.6	100	99.3	1	10000	38656.4	109	108.1	113.1	99.3	109.2	0.1	0	10.1
Valproic acid	Valproic acid	EC50	10000	-0.1	100	88.1	1	10000	3470	98.3	92.4	96.5	88.1	110.4	18.4	0	9.1
Valproic acid sodium salt	Valproic acid sodium salt	EC50	10000	-0.2	100	92.2	1	10000	852.2	95.2	104.9	98.1	92.2	122.1	8.4	0	13.7
Varlitinib	Varlitinib	EC50	10000	-2.5	100	91.8	1	10000	1.9	103.4	97.8	101.4	91.8	93.2	11.5	0	2.3
Vorinostat	Vorinostat	EC50	1190	-2	100	6.1	1	10000	0.4	92.5	95.2	97.1	61.5	6.1	87	10	4.6
WM-1119	WM-1119	EC50	10000	-0.1	100	66.9	1	10000	3256.5	90	86.8	66.9	81.4	126.2	51.4	0	23.7
WM-3835	WM-3835	EC50	10000	-0.1	100	90.6	1	10000	8371.2	100	97.2	93	90.6	129.2	14.5	0	17.3
WM-8014	WM-8014	EC50	10000	-0.1	100	89.5	1	10000	8331	93.5	92.9	90.7	89.5	132.1	16.3	0	19.2
WT161	WT161	EC50	2498.4	-2.5	100	53.9	1	10000	47.9	104.9	105.6	101.3	96.2	53.9	28	3	3.8
XY1	XY1	EC50	10000	-0.3	100	96.3	1	10000	692.8	104.8	96.6	100.3	96.3	114.5	3.4	0	8.8

## Sheet: Table S4 H3K9ac annotation
Supplementary Table 4. sgPFKL_Romi vs sgNC_Romi (H3K9ac) different peaks annotation
seqnames	start	end	width	strand	summit	M_value	A_value	P_value	Peak_Group	normalized_read_density_in_sgPFKL_Romi_H3K9ac	normalized_read_density_in_sgNC_Romi_H3K9ac	annotation	geneChr	geneStart	geneEnd	geneLength	geneStrand	geneId	transcriptId	distanceToTSS	SYMBOL	GeneDescription
10	87342386	87342626	241	*	87342460	6.95404	2.22972	2.94209e-15	shPKL_F_K9_unique	52.2274	0.42124	Promoter (<=1kb)	10	87201647	87342502	140856	2	ENSG00000223482	ENST00000659257	0	NUTM2A-AS1	NUTM2A antisense RNA 1 [Source:HGNC Symbol;Acc:HGNC:45161]
22	22633614	22633806	193	*	22633669	5.83167	1.40368	5.00679e-06	shPKL_F_K9_unique	19.9666	0.35059	Promoter (<=1kb)	22	22630546	22633849	3304	2	ENSG00000286941	ENST00000661466	43	AC244250.4	novel transcript
17	47531943	47532160	218	*	47532007	5.7781	2.83621	1.4988e-15	shPKL_F_K9_unique	52.9025	0.96404	Promoter (<=1kb)	17	47531388	47585507	54120	1	ENSG00000141279	ENST00000534691	555	NPEPPS	aminopeptidase puromycin sensitive [Source:HGNC Symbol;Acc:HGNC:7900]
22	20354242	20354473	232	*	20354287	5.73852	2.19616	9.8953e-10	shPKL_F_K9_unique	33.4844	0.62716	Promoter (<=1kb)	22	20348758	20354387	5630	2	ENSG00000287446	ENST00000667786	0	AC007731.5	novel transcript
1	844139	844442	304	*	844316	2.51349	3.37744	2.21198e-05	shPKL_F_K9_unique	24.833	4.34905	Exon (ENST00000669922/ENSG00000228794, exon 3 of 3)	1	851348	852752	1405	1	ENSG00000228794	ENST00000425657	-6906	LINC01128	long intergenic non-protein coding RNA 1128 [Source:HGNC Symbol;Acc:HGNC:49377]
17	30731660	30732140	481	*	30732040	5.63491	3.2047	4.47233e-19	shPKL_F_K9_unique	64.9903	1.30789	Promoter (<=1kb)	17	30731706	30758335	26630	1	ENSG00000264538	ENST00000497969	0	SUZ12P1	SUZ12 pseudogene 1 [Source:HGNC Symbol;Acc:HGNC:32421]
1	146387172	146387418	247	*	146387291	5.62744	2.11441	7.21775e-09	shPKL_F_K9_unique	30.4449	0.61587	Promoter (<=1kb)	1	146387202	146388092	891	1	ENSG00000287978	ENST00000660431	0	AC245407.2	novel transcript
1	146938427	146938749	323	*	146938611	5.56006	3.1496	6.72205e-18	shPKL_F_K9_unique	60.9533	1.29197	Promoter (<=1kb)	1	146938744	146996202	57459	1	ENSG00000268043	ENST00000617931	0	NBPF12	NBPF member 12 [Source:HGNC Symbol;Acc:HGNC:24297]
17	46225382	46225615	234	*	46225499	5.54572	2.05426	2.70084e-08	shPKL_F_K9_unique	28.3863	0.60769	Promoter (<=1kb)	17	46029916	46225389	195474	2	ENSG00000120071	ENST00000574590	0	KANSL1	KAT8 regulatory NSL complex subunit 1 [Source:HGNC Symbol;Acc:HGNC:24565]
21	9325163	9325421	259	*	9325265	5.54572	2.05426	2.70084e-08	shPKL_F_K9_unique	28.3863	0.60769	Promoter (<=1kb)	21	9325165	9327798	2634	1	ENSG00000278932	ENST00000669409	0	CR381653.1	novel transcript
1	144461460	144461674	215	*	144461620	5.35846	1.91645	3.72529e-07	shPKL_F_K9_unique	24.1789	0.58936	Promoter (<=1kb)	1	144421390	144461647	40258	2	ENSG00000266338	ENST00000488031	0	NBPF15	NBPF member 15 [Source:HGNC Symbol;Acc:HGNC:28791]
12	31073555	31073838	284	*	31073674	5.29011	3.66546	6.70016e-22	shPKL_F_K9_unique	79.3695	2.02849	Promoter (<=1kb)	12	31019434	31073786	54353	2	ENSG00000245614	ENST00000669174	0	DDX11-AS1	DDX11 antisense RNA 1 [Source:HGNC Symbol;Acc:HGNC:44176]
17	38256255	38256499	245	*	38256374	5.25802	2.45345	5.09317e-10	shPKL_F_K9_unique	33.8822	0.88542	Promoter (<=1kb)	17	38195872	38257152	61281	2	ENSG00000274487	ENST00000620148	653	NPEPPSP1	NPEPPS pseudogene 1 [Source:HGNC Symbol;Acc:HGNC:44259]
17	18781029	18781313	285	*	18781086	5.1904	2.40368	1.92085e-09	shPKL_F_K9_unique	31.9751	0.87568	Promoter (<=1kb)	17	18781111	18805895	24785	1	ENSG00000171928	ENST00000574294	0	TVP23B	trans-golgi network vesicle protein 23 homolog B [Source:HGNC Symbol;Acc:HGNC:20399]
1	821370	822150	781	*	821643	5.17733	3.58245	7.14949e-20	shPKL_F_K9_unique	72.0596	1.99141	Promoter (2-3kb)	1	825138	849592	24455	1	ENSG00000228794	ENST00000624927	-2988	LINC01128	long intergenic non-protein coding RNA 1128 [Source:HGNC Symbol;Acc:HGNC:49377]
1	1067749	1067969	221	*	1067893	1.04708	5.86957	1.99611e-05	shPKL_F_K9_unique	84.0465	40.6739	Exon (ENST00000412397/ENSG00000217801, exon 8 of 10)	1	1064518	1066441	1924	1	ENSG00000217801	ENST00000451054	3231	AL390719.1	protein tyrosine phosphatase family pseudogene
1	1069805	1070192	388	*	1069959	0.16973	6.63317	0.0208689	shPKL_F_K9_unique	105.276	93.5917	Downstream (<1kb)	1	1070967	1074306	3340	2	ENSG00000237330	ENST00000453464	4114	RNF223	ring finger protein 223 [Source:HGNC Symbol;Acc:HGNC:40020]
16	29612974	29613521	548	*	29613475	5.14839	3.2338	2.8675e-15	shPKL_F_K9_unique	56.025	1.57965	Promoter (<=1kb)	16	29613103	29613640	538	2	ENSG00000260727	ENST00000568957	119	SLC7A5P1	solute carrier family 7 member 5 pseudogene 1 [Source:HGNC Symbol;Acc:HGNC:29458]
21	6070330	6070536	207	*	6070404	5.12677	1.74593	5.00679e-06	shPKL_F_K9_unique	19.8259	0.56744	Promoter (2-3kb)	21	6073292	6076135	2844	1	ENSG00000280191	ENST00000624113	-2756	LINC01669	long intergenic non-protein coding RNA 1669 [Source:HGNC Symbol;Acc:HGNC:52457]
15	32615731	32615952	222	*	32615818	5.11484	2.82193	2.44427e-12	shPKL_F_K9_unique	41.624	1.20123	Promoter (<=1kb)	15	32615571	32637903	22333	1	ENSG00000198826	ENST00000543522	160	ARHGAP11A	Rho GTPase activating protein 11A [Source:HGNC Symbol;Acc:HGNC:15783]
7	128532204	128532430	227	*	128532363	4.90276	3.91407	1.27657e-21	shPKL_F_K9_unique	82.4501	2.75621	Promoter (1-2kb)	7	128524016	128531069	7054	2	ENSG00000273270	ENST00000608477	-1135	AC090114.2	novel transcript
1	1123420	1124194	775	*	1123751	0.99431	6.23431	4.11454e-06	shPKL_F_K9_unique	106.261	53.3403	Distal Intergenic	1	1087190	1116361	29172	2	ENSG00000131591	ENST00000475119	-7059	C1orf159	chromosome 1 open reading frame 159 [Source:HGNC Symbol;Acc:HGNC:26062]
1	1143535	1143851	317	*	1143662	-0.44154	6.27049	0.00505665	shPKL_F_K9_unique	66.244	89.9629	Exon (ENST00000416774/ENSG00000223823, exon 3 of 3)	1	1137017	1144056	7040	1	ENSG00000223823	ENST00000416774	6518	LINC01342	long intergenic non-protein coding RNA 1342 [Source:HGNC Symbol;Acc:HGNC:50551]
1	1144967	1145306	340	*	1144975	-0.16979	6.18343	0.0265097	shPKL_F_K9_unique	68.5241	77.0824	Distal Intergenic	1	1137017	1144056	7040	1	ENSG00000223823	ENST00000416774	7950	LINC01342	long intergenic non-protein coding RNA 1342 [Source:HGNC Symbol;Acc:HGNC:50551]
12	38316694	38317205	512	*	38316962	4.88737	3.36905	2.8675e-15	shPKL_F_K9_unique	56.209	1.89916	Promoter (<=1kb)	12	38316762	38323982	7221	1	ENSG00000175548	ENST00000551464	0	ALG10B	ALG10 alpha-1,2-glucosyltransferase B [Source:HGNC Symbol;Acc:HGNC:31088]
16	30334415	30335227	813	*	30334551	4.8791	4.1204	4.65239e-25	shPKL_F_K9_unique	94.3497	3.20616	Promoter (<=1kb)	16	30267553	30335054	67502	2	ENSG00000183604	ENST00000529428	0	SMG1P5	SMG1 pseudogene 5 [Source:HGNC Symbol;Acc:HGNC:49862]
17	45620009	45620324	316	*	45620224	4.86501	2.63806	5.09317e-10	shPKL_F_K9_unique	33.6042	1.15313	Promoter (<=1kb)	17	45620328	45636394	16067	1	ENSG00000204650	ENST00000585118	-4	LINC02210	long intergenic non-protein coding RNA 2210 [Source:HGNC Symbol;Acc:HGNC:26327]
12	12854	13290	437	*	12955	4.79965	2.58995	1.92085e-09	shPKL_F_K9_unique	31.7741	1.14087	Promoter (<=1kb)	12	12310	13501	1192	1	ENSG00000256263	ENST00000535849	544	DDX11L8	DEAD/H-box helicase 11 like 8 (pseudogene) [Source:HGNC Symbol;Acc:HGNC:37101]
12	31074092	31074501	410	*	31074360	4.79455	4.05817	2.45337e-23	shPKL_F_K9_unique	87.7574	3.16213	Promoter (<=1kb)	12	31074220	31089618	15399	1	ENSG00000013573	ENST00000542244	0	DDX11	DEAD/H-box helicase 11 [Source:HGNC Symbol;Acc:HGNC:2736]
9	97013446	97013730	285	*	97013588	4.79166	2.97126	4.77485e-12	shPKL_F_K9_unique	41.2719	1.49012	Promoter (<=1kb)	9	96887373	97013675	126303	2	ENSG00000196312	ENST00000647176	0	MFSD14C	major facilitator superfamily domain containing 14C [Source:HGNC Symbol;Acc:HGNC:23672]
12	31074706	31074927	222	*	31074817	4.77879	3.82283	2.42033e-19	shPKL_F_K9_unique	74.1424	2.70089	Promoter (<=1kb)	12	31074264	31084656	10393	1	ENSG00000013573	ENST00000535317	442	DDX11	DEAD/H-box helicase 11 [Source:HGNC Symbol;Acc:HGNC:2736]
1	1366000	1366510	511	*	1366057	3.69352	4.24593	7.9517e-16	shPKL_F_K9_unique	68.2466	5.27499	Distal Intergenic	1	1352692	1361777	9086	2	ENSG00000162576	ENST00000477278	-4223	MXRA8	matrix remodeling associated 8 [Source:HGNC Symbol;Acc:HGNC:7542]
1	819977	820187	211	*	820050	4.67267	3.21103	1.0445e-12	shPKL_F_K9_unique	46.7653	1.83362	Promoter (2-3kb)	1	800879	817712	16834	2	ENSG00000230092	ENST00000447500	-2265	AL669831.4	F-box only protein 25 (FBXO25) pseudogene
9	94374394	94374659	266	*	94374535	4.67267	3.21103	1.0445e-12	shPKL_F_K9_unique	46.7653	1.83362	Promoter (<=1kb)	9	94374569	94461042	86474	1	ENSG00000148110	ENST00000375344	0	MFSD14B	major facilitator superfamily domain containing 14B [Source:HGNC Symbol;Acc:HGNC:23376]
7	128531303	128531587	285	*	128531411	4.66456	4.1649	7.69802e-23	shPKL_F_K9_unique	90.3328	3.56183	Promoter (<=1kb)	7	128524016	128531069	7054	2	ENSG00000273270	ENST00000608477	-234	AC090114.2	novel transcript
7	74890822	74891043	222	*	74890857	4.65418	2.48289	2.70084e-08	shPKL_F_K9_unique	28.051	1.11404	Promoter (<=1kb)	7	74882163	74890610	8448	2	ENSG00000277072	ENST00000426587	-212	STAG3L2	stromal antigen 3-like 2 (pseudogene) [Source:HGNC Symbol;Acc:HGNC:33886]
4	119454404	119454874	471	*	119454716	4.60818	2.83621	2.61934e-10	shPKL_F_K9_unique	35.2683	1.44606	Promoter (<=1kb)	4	119454791	119460244	5454	1	ENSG00000245958	ENST00000511950	0	AC093752.1	septin 4 (sept4) pseudogene
15	30626058	30626552	495	*	30626136	4.5892	3.1496	7.35412e-12	shPKL_F_K9_unique	43.5381	1.80876	Promoter (<=1kb)	15	30626200	30685606	59407	1	ENSG00000284906	ENST00000563110	0	AC091057.6	Rho GTPase-activating protein 11B [Source:UniProtKB/Swiss-Prot;Acc:Q3KRB8]
7	32728210	32728520	311	*	32728257	4.5892	3.1496	7.35412e-12	shPKL_F_K9_unique	43.5381	1.80876	Promoter (<=1kb)	7	32728569	32729011	443	1	ENSG00000237004	ENST00000441407	-49	ZNRF2P1	zinc and ring finger 2 pseudogene 1 [Source:HGNC Symbol;Acc:HGNC:42792]
16	29218958	29219265	308	*	29219098	4.54876	2.79248	5.09317e-10	shPKL_F_K9_unique	33.5179	1.43207	Promoter (<=1kb)	16	29216499	29218839	2341	2	ENSG00000259807	ENST00000671600	-119	AC009093.1	novel transcript
1	1494636	1495081	446	*	1494947	2.88444	4.83886	2.95004e-14	shPKL_F_K9_unique	77.7668	10.5315	Intron (ENST00000673477/ENSG00000160072, intron 15 of 15)	1	1503250	1509452	6203	1	ENSG00000284740	ENST00000641974	-8169	AL645728.2	ATPase family, AAA domain containing 3C (ATAD3C) pseudogene
22	42130864	42131195	332	*	42131000	4.52158	3.09984	5.13296e-11	shPKL_F_K9_unique	41.0875	1.78887	Promoter (<=1kb)	22	42126501	42130881	4381	2	ENSG00000100197	ENST00000389970	0	CYP2D6	cytochrome P450 family 2 subfamily D member 6 [Source:HGNC Symbol;Acc:HGNC:2625]
12	34022419	34023147	729	*	34022800	4.51349	3.37744	1.47216e-13	shPKL_F_K9_unique	49.666	2.17453	Promoter (<=1kb)	12	34022468	34029694	7227	1	ENSG00000139133	ENST00000538927	0	ALG10	ALG10 alpha-1,2-glucosyltransferase [Source:HGNC Symbol;Acc:HGNC:23162]
7	72879230	72879540	311	*	72879410	4.4663	4.81468	1.2329e-32	shPKL_F_K9_unique	132.314	5.98574	Promoter (<=1kb)	7	72879365	72951440	72076	1	ENSG00000196313	ENST00000395270	0	POM121	POM121 transmembrane nucleoporin [Source:HGNC Symbol;Acc:HGNC:19702]
1	1534415	1534604	190	*	1534514	2.0776	4.89354	7.42026e-09	shPKL_F_K9_unique	61.0679	14.4675	3' UTR	1	1539056	1540350	1295	2	ENSG00000205090	ENST00000624426	5746	TMEM240	transmembrane protein 240 [Source:HGNC Symbol;Acc:HGNC:25186]
7	72879828	72880377	550	*	72880024	4.45635	4.80735	2.35859e-32	shPKL_F_K9_unique	131.191	5.97601	Promoter (<=1kb)	7	72879365	72951440	72076	1	ENSG00000196313	ENST00000395270	463	POM121	POM121 transmembrane nucleoporin [Source:HGNC Symbol;Acc:HGNC:19702]
17	31937374	31937609	236	*	31937454	4.42448	3.56206	5.35266e-14	shPKL_F_K9_unique	54.7315	2.5488	Promoter (<=1kb)	17	31937067	32000649	63583	1	ENSG00000178691	ENST00000580398	307	SUZ12	SUZ12 polycomb repressive complex 2 subunit [Source:HGNC Symbol;Acc:HGNC:17101]
1	1554564	1554815	252	*	1554636	0.28689	5.67243	0.0242324	shPKL_F_K9_unique	56.3316	46.1731	Intron (ENST00000291386/ENSG00000160075, intron 2 of 4)	1	1541674	1546487	4814	2	ENSG00000160075	ENST00000378726	-8077	SSU72	SSU72 homolog, RNA polymerase II CTD phosphatase [Source:HGNC Symbol;Acc:HGNC:25016]
1	1564394	1564676	283	*	1564442	0.85626	4.96463	0.00307736	shPKL_F_K9_unique	42.0129	23.2072	3' UTR	1	1574102	1575879	1778	1	ENSG00000215014	ENST00000647566	-9426	AL645728.1	novel transcript
5	693337	693599	263	*	693556	4.34289	2.96832	2.42289e-09	shPKL_F_K9_unique	35.2552	1.73733	Promoter (<=1kb)	5	659862	693352	33491	2	ENSG00000171368	ENST00000360578	0	TPPP	tubulin polymerization promoting protein [Source:HGNC Symbol;Acc:HGNC:24164]
16	18925351	18925866	516	*	18925731	4.33805	4.43672	8.21319e-24	shPKL_F_K9_unique	97.393	4.81554	Promoter (<=1kb)	16	18890889	18925750	34862	2	ENSG00000157106	ENST00000569122	0	SMG1	SMG1 nonsense mediated mRNA decay associated PI3K related kinase [Source:HGNC Symbol;Acc:HGNC:30045]
7	65770414	65771134	721	*	65770582	4.32938	4.27296	5.39741e-22	shPKL_F_K9_unique	86.6816	4.31176	Promoter (<=1kb)	7	65647010	65770810	123801	2	ENSG00000272693	ENST00000633579	0	AC073107.1	nuclear protein 2, transcriptional regulator (NUPR2) pseudogene
7	65080876	65081205	330	*	65081040	4.31276	3.22972	2.68869e-11	shPKL_F_K9_unique	41.8193	2.10429	Promoter (2-3kb)	7	65084103	65100232	16130	1	ENSG00000226002	ENST00000441415	-2898	GTF2IP14	general transcription factor IIi pseudogene 14 [Source:HGNC Symbol;Acc:HGNC:51726]
6	57960111	57960303	193	*	57960258	4.28522	2.92587	4.58385e-09	shPKL_F_K9_unique	33.5556	1.72102	Promoter (1-2kb)	6	57959029	57961345	2317	2	ENSG00000215190	ENST00000635948	1042	LINC00680	long intergenic non-protein coding RNA 680 [Source:HGNC Symbol;Acc:HGNC:44417]
16	14975788	14976071	284	*	14975940	4.25744	4.66096	9.41176e-27	shPKL_F_K9_unique	110.637	5.7847	Promoter (<=1kb)	16	14975200	15022728	47529	1	ENSG00000179889	ENST00000325823	588	PDXDC1	pyridoxal dependent decarboxylase domain containing 1 [Source:HGNC Symbol;Acc:HGNC:28995]
1	1655018	1655328	311	*	1655285	1.66426	4.58933	2.66962e-05	shPKL_F_K9_unique	42.8571	13.5217	Intron (ENST00000341832/ENSG00000248333, intron 3 of 19)	1	1641772	1658972	17201	2	ENSG00000248333	ENST00000341028	3644	CDK11B	cyclin dependent kinase 11B [Source:HGNC Symbol;Acc:HGNC:1729]
12	53139934	53140133	200	*	53139958	4.25506	2.90368	8.65839e-09	shPKL_F_K9_unique	32.6997	1.71255	Promoter (1-2kb)	12	53138545	53138651	107	2	ENSG00000238669	ENST00000459117	-1283	RNU6-333P	RNA, U6 small nuclear 333, pseudogene [Source:HGNC Symbol;Acc:HGNC:47296]
1	1686571	1686951	381	*	1686627	0.62265	5.17987	0.00827847	shPKL_F_K9_unique	44.9796	29.2132	Intron (ENST00000614300/ENSG00000189339, intron 2 of 6)	1	1670425	1692709	22285	2	ENSG00000189339	ENST00000481276	5758	SLC35E2B	solute carrier family 35 member E2B [Source:HGNC Symbol;Acc:HGNC:33941]
15	75302450	75302730	281	*	75302632	4.25506	2.90368	8.65839e-09	shPKL_F_K9_unique	32.6997	1.71255	Promoter (<=1kb)	15	75301642	75302664	1023	2	ENSG00000260357	ENST00000567850	0	DNM1P34	dynamin 1 pseudogene 34 [Source:HGNC Symbol;Acc:HGNC:35181]
16	2134556	2134759	204	*	2134601	4.25506	2.90368	8.65839e-09	shPKL_F_K9_unique	32.6997	1.71255	Promoter (1-2kb)	16	2088708	2135898	47191	2	ENSG00000008710	ENST00000262304	1139	PKD1	polycystin 1, transient receptor potential channel interacting [Source:HGNC Symbol;Acc:HGNC:9008]
15	74100124	74100323	200	*	74100205	4.21676	2.16096	9.53674e-06	shPKL_F_K9_unique	19.2842	1.03712	Promoter (<=1kb)	15	74100311	74138540	38230	1	ENSG00000167178	ENST00000561975	0	ISLR2	immunoglobulin superfamily containing leucine rich repeat 2 [Source:HGNC Symbol;Acc:HGNC:29286]
17	62479234	62479482	249	*	62479362	4.16933	4.45906	1.07144e-22	shPKL_F_K9_unique	93.2946	5.18519	Promoter (<=1kb)	17	62479246	62523141	43896	1	ENSG00000146872	ENST00000583690	0	TLK2	tousled like kinase 2 [Source:HGNC Symbol;Acc:HGNC:11842]
16	74367570	74367966	397	*	74367802	4.14626	4.44209	3.85747e-22	shPKL_F_K9_unique	91.4694	5.16566	Promoter (<=1kb)	16	74367462	74369826	2365	1	ENSG00000261079	ENST00000563701	108	AC009053.2	novel transcript
17	15699515	15699739	225	*	15699606	4.12418	2.80735	1.08266e-07	shPKL_F_K9_unique	29.2314	1.67628	Promoter (<=1kb)	17	15699577	15701300	1724	1	ENSG00000187607	ENST00000585207	0	ZNF286A	zinc finger protein 286A [Source:HGNC Symbol;Acc:HGNC:13501]
1	1696832	1697082	251	*	1696918	4.11608	3.08496	2.42289e-09	shPKL_F_K9_unique	35.3345	2.03767	Promoter (2-3kb)	1	1699942	1701782	1841	1	ENSG00000215914	ENST00000234610	-2860	MMP23A	matrix metallopeptidase 23A (pseudogene) [Source:HGNC Symbol;Acc:HGNC:7170]
7	44018971	44019449	479	*	44019208	4.11067	4.112	8.49002e-18	shPKL_F_K9_unique	71.8709	4.16024	Promoter (<=1kb)	7	43940895	44019149	78255	2	ENSG00000214783	ENST00000427076	0	POLR2J4	RNA polymerase II subunit J4, pseudogene [Source:HGNC Symbol;Acc:HGNC:28195]
22	38398670	38398889	220	*	38398745	4.09844	4.40689	2.62388e-21	shPKL_F_K9_unique	87.7978	5.12541	Promoter (<=1kb)	22	38344532	38398873	54342	2	ENSG00000244627	ENST00000407491	0	TPTEP2	TPTE pseudogene 2 [Source:HGNC Symbol;Acc:HGNC:53828]
1	1805146	1805403	258	*	1805390	0.28155	4.50596	0.0493367	shPKL_F_K9_unique	25.05	20.6088	Intron (ENST00000610897/ENSG00000078369, intron 5 of 10)	1	1787987	1794197	6211	2	ENSG00000078369	ENST00000461893	-10949	GNB1	G protein subunit beta 1 [Source:HGNC Symbol;Acc:HGNC:4396]
1	1909372	1909763	392	*	1909682	0.92705	6.14357	2.40082e-05	shPKL_F_K9_unique	97.4838	51.27	Distal Intergenic	1	1915108	1917294	2187	1	ENSG00000169885	ENST00000378604	-5345	CALML6	calmodulin like 6 [Source:HGNC Symbol;Acc:HGNC:24193]
16	29594318	29594798	481	*	29594675	4.08913	4.09615	1.60863e-17	shPKL_F_K9_unique	70.5567	4.1456	Promoter (<=1kb)	16	29527568	29594966	67399	2	ENSG00000205534	ENST00000566127	168	SMG1P2	SMG1 pseudogene 2 [Source:HGNC Symbol;Acc:HGNC:49859]
1	1938380	1938769	390	*	1938406	1.85613	4.89191	4.35831e-07	shPKL_F_K9_unique	56.4919	15.604	Intron (ENST00000642590/ENSG00000142609, intron 11 of 24)	1	1921957	1927929	5973	2	ENSG00000142609	ENST00000464311	-10451	CFAP74	cilia and flagella associated protein 74 [Source:HGNC Symbol;Acc:HGNC:29368]
1	1939137	1939472	336	*	1939154	1.62585	5.14386	6.41972e-07	shPKL_F_K9_unique	62.1112	20.1252	Intron (ENST00000642590/ENSG00000142609, intron 10 of 24)	1	1921957	1927929	5973	2	ENSG00000142609	ENST00000464311	-11208	CFAP74	cilia and flagella associated protein 74 [Source:HGNC Symbol;Acc:HGNC:29368]
7	66994631	66994917	287	*	66994778	4.08873	3.92587	2.59694e-15	shPKL_F_K9_unique	62.6933	3.6846	Promoter (<=1kb)	7	66995173	66998855	3683	1	ENSG00000198874	ENST00000491969	-256	TYW1	tRNA-yW synthesizing protein 1 homolog [Source:HGNC Symbol;Acc:HGNC:25598]
17	60019069	60019411	343	*	60019359	4.06006	3.04373	4.58385e-09	shPKL_F_K9_unique	33.6786	2.01908	Promoter (<=1kb)	17	60019149	60020006	858	1	ENSG00000287664	ENST00000654621	0	AC005702.5	uncharacterized LOC102723851 [Source:NCBI gene (formerly Entrezgene);Acc:102723851]
Y	11307604	11307834	231	*	11307805	4.06006	3.04373	4.58385e-09	shPKL_F_K9_unique	33.6786	2.01908	Promoter (<=1kb)	24	11306918	11308181	1264	1	ENSG00000258567	ENST00000555130	686	DUX4L16	double homeobox 4 like 16 (pseudogene) [Source:HGNC Symbol;Acc:HGNC:37719]
16	70114543	70114887	345	*	70114671	4.05135	3.51118	1.63638e-11	shPKL_F_K9_unique	46.4259	2.80016	Promoter (<=1kb)	16	70114372	70161300	46929	1	ENSG00000090857	ENST00000568530	171	PDPR	pyruvate dehydrogenase phosphatase regulatory subunit [Source:HGNC Symbol;Acc:HGNC:30264]
22	22417380	22417640	261	*	22417447	4.03782	2.41645	1.37091e-06	shPKL_F_K9_unique	21.6359	1.31725	Promoter (2-3kb)	22	22420326	22421310	985	1	ENSG00000224144	ENST00000438037	-2686	ASH2LP1	ASH2L pseudogene 1 [Source:HGNC Symbol;Acc:HGNC:19332]
16	21501635	21502456	822	*	21502085	4.03644	3.88739	1.72219e-14	shPKL_F_K9_unique	59.947	3.65323	Promoter (<=1kb)	16	21447078	21501886	54809	2	ENSG00000180747	ENST00000522480	0	SMG1P3	SMG1 pseudogene 3 [Source:HGNC Symbol;Acc:HGNC:49860]
1	2238556	2238815	260	*	2238606	-0.01597	6.06044	0.0343991	shPKL_F_K9_unique	66.3699	67.1088	Intron (ENST00000378536/ENSG00000157933, intron 1 of 6)	1	2232479	2303038	70560	1	ENSG00000157933	ENST00000508416	6077	SKI	SKI proto-oncogene [Source:HGNC Symbol;Acc:HGNC:10896]
1	2239607	2239871	265	*	2239787	0.1763	5.69266	0.0328746	shPKL_F_K9_unique	54.9792	48.6548	Intron (ENST00000378536/ENSG00000157933, intron 1 of 6)	1	2232479	2303038	70560	1	ENSG00000157933	ENST00000508416	7128	SKI	SKI proto-oncogene [Source:HGNC Symbol;Acc:HGNC:10896]
1	2267599	2267919	321	*	2267734	0.84938	5.34674	0.00108114	shPKL_F_K9_unique	54.6229	30.317	Intron (ENST00000378536/ENSG00000157933, intron 1 of 6)	1	2247996	2303376	55381	1	ENSG00000157933	ENST00000478223	19603	SKI	SKI proto-oncogene [Source:HGNC Symbol;Acc:HGNC:10896]
1	2274716	2274924	209	*	2274723	-0.18003	5.7943	0.0303535	shPKL_F_K9_unique	52.1387	59.0684	Intron (ENST00000378536/ENSG00000157933, intron 1 of 6)	1	2247996	2303376	55381	1	ENSG00000157933	ENST00000478223	26720	SKI	SKI proto-oncogene [Source:HGNC Symbol;Acc:HGNC:10896]
1	2277869	2278384	516	*	2277961	0.80566	5.22419	0.00259018	shPKL_F_K9_unique	49.4198	28.2731	Intron (ENST00000378536/ENSG00000157933, intron 1 of 6)	1	2303646	2304368	723	1	ENSG00000157933	ENST00000507179	-25262	SKI	SKI proto-oncogene [Source:HGNC Symbol;Acc:HGNC:10896]
1	2284570	2284820	251	*	2284809	0.47826	5.0736	0.020092	shPKL_F_K9_unique	39.7458	28.5313	Intron (ENST00000378536/ENSG00000157933, intron 1 of 6)	1	2303646	2304368	723	1	ENSG00000157933	ENST00000507179	-18826	SKI	SKI proto-oncogene [Source:HGNC Symbol;Acc:HGNC:10896]
1	2292582	2293154	573	*	2292951	0.23598	5.61403	0.0290846	shPKL_F_K9_unique	53.151	45.1309	Intron (ENST00000378536/ENSG00000157933, intron 1 of 6)	1	2303646	2304368	723	1	ENSG00000157933	ENST00000507179	-10492	SKI	SKI proto-oncogene [Source:HGNC Symbol;Acc:HGNC:10896]
1	2345179	2345722	544	*	2345236	0.9573	5.59615	0.000251567	shPKL_F_K9_unique	67.4055	34.7153	Intron (ENST00000378531/ENSG00000116151, intron 10 of 13)	1	2351644	2351857	214	2	ENSG00000269896	ENST00000417061	6135	AL513477.1	small nuclear ribonucleoprotein N (SNRPN) pseudogene
8	144990192	144990429	238	*	144990247	4.03231	3.49718	1.63638e-11	shPKL_F_K9_unique	45.675	2.79146	Promoter (2-3kb)	8	144992914	144994837	1924	1	ENSG00000255164	ENST00000530223	-2485	AF235103.1	novel transcript, antisense to ZNF252
2	113583440	113584078	639	*	113584019	4.01291	3.48289	3.07239e-11	shPKL_F_K9_unique	44.9218	2.78261	Promoter (<=1kb)	2	113582354	113583152	799	2	ENSG00000287165	ENST00000666960	-288	AL078621.2	novel transcript
5	179523671	179523895	225	*	179523677	3.98483	2.37744	2.6226e-06	shPKL_F_K9_unique	20.6756	1.30588	Promoter (1-2kb)	5	179522457	179525074	2618	1	ENSG00000251545	ENST00000505650	1214	AC136628.2	novel pseudogene
16	70064908	70065263	356	*	70065085	3.9669	3.83621	2.11478e-13	shPKL_F_K9_unique	56.4798	3.61191	Promoter (<=1kb)	16	70010751	70065776	55026	2	ENSG00000255185	ENST00000534700	513	PDXDC2P	pyridoxal dependent decarboxylase domain containing 2, pseudogene [Source:HGNC Symbol;Acc:HGNC:27559]
X	24024763	24025298	536	*	24024978	3.95819	4.30367	1.50104e-18	shPKL_F_K9_unique	77.8572	5.00917	Promoter (1-2kb)	23	23983720	24027186	43467	2	ENSG00000174010	ENST00000328046	1888	KLHL15	kelch like family member 15 [Source:HGNC Symbol;Acc:HGNC:29347]
2	170915381	170915820	440	*	170915586	3.94467	3.20893	1.27875e-09	shPKL_F_K9_unique	36.2839	2.35641	Promoter (<=1kb)	2	170890393	170914873	24481	2	ENSG00000286115	ENST00000651809	-508	AC010092.1	novel transcript
1	6614099	6614499	401	*	6614139	3.93824	5.00351	4.78386e-29	shPKL_F_K9_unique	125.595	8.19301	Promoter (<=1kb)	1	6593193	6614560	21368	2	ENSG00000162413	ENST00000467612	61	KLHL21	kelch like family member 21 [Source:HGNC Symbol;Acc:HGNC:29041]
11	67963224	67963646	423	*	67963389	3.93739	2.95345	5.7742e-08	shPKL_F_K9_unique	30.3188	1.97897	Promoter (2-3kb)	11	67965873	67966227	355	2	ENSG00000255230	ENST00000527532	2581	AC004923.3	novel pseudogene (C11orf2)
1	2419162	2419442	281	*	2419412	0.42787	5.91714	0.00961161	shPKL_F_K9_unique	70.0869	52.0996	Distal Intergenic	1	2408530	2413797	5268	2	ENSG00000157911	ENST00000508384	-5365	PEX10	peroxisomal biogenesis factor 10 [Source:HGNC Symbol;Acc:HGNC:8851]
1	2438206	2438513	308	*	2438296	0.64219	5.6204	0.00355537	shPKL_F_K9_unique	61.4563	39.3776	Intron (ENST00000609981/ENSG00000149527, intron 2 of 3)	1	2425980	2479804	53825	1	ENSG00000149527	ENST00000609981	12226	PLCH2	phospholipase C eta 2 [Source:HGNC Symbol;Acc:HGNC:29037]
1	2461035	2461272	238	*	2461215	0.1236	5.57297	0.0373953	shPKL_F_K9_unique	49.686	45.6064	Intron (ENST00000609981/ENSG00000149527, intron 2 of 3)	1	2467459	2505526	38068	1	ENSG00000149527	ENST00000449969	-6187	PLCH2	phospholipase C eta 2 [Source:HGNC Symbol;Acc:HGNC:29037]
10	49941361	49941585	225	*	49941438	3.92341	3.97418	9.1756e-15	shPKL_F_K9_unique	61.2183	4.03474	Promoter (<=1kb)	10	49857295	49941970	84676	2	ENSG00000227345	ENST00000611974	385	PARG	poly(ADP-ribose) glycohydrolase [Source:HGNC Symbol;Acc:HGNC:8605]
3	125916737	125917233	497	*	125917083	3.91975	4.27537	9.94272e-18	shPKL_F_K9_unique	75.3349	4.97777	Promoter (<=1kb)	3	125916630	125930024	13395	1	ENSG00000171084	ENST00000485843	107	FAM86JP	family with sequence similarity 86 member J, pseudogene [Source:HGNC Symbol;Acc:HGNC:44097]
1	2506978	2507192	215	*	2507036	-0.28676	6.25871	0.0140335	shPKL_F_K9_unique	69.3264	84.5709	Downstream (1-2kb)	1	2510293	2513013	2721	2	ENSG00000157881	ENST00000471361	5821	PANK4	pantothenate kinase 4 (inactive) [Source:HGNC Symbol;Acc:HGNC:19366]
17	5499865	5500160	296	*	5499932	3.90674	3.60716	8.70415e-12	shPKL_F_K9_unique	47.194	3.14659	Promoter (<=1kb)	17	5499427	5501006	1580	2	ENSG00000286190	ENST00000568641	846	AC055839.2	uncharacterized LOC728392 [Source:NCBI gene (formerly Entrezgene);Acc:728392]
11	61201474	61201752	279	*	61201626	3.90416	2.92899	1.08266e-07	shPKL_F_K9_unique	29.4679	1.96825	Promoter (1-2kb)	11	61203307	61207864	4558	1	ENSG00000229859	ENST00000535551	-1555	PGA3	pepsinogen A3 [Source:HGNC Symbol;Acc:HGNC:8885]
2	111493675	111493971	297	*	111493868	3.90416	2.92899	1.08266e-07	shPKL_F_K9_unique	29.4679	1.96825	Promoter (<=1kb)	2	111196999	111494685	297687	2	ENSG00000172965	ENST00000673958	714	MIR4435-2HG	MIR4435-2 host gene [Source:HGNC Symbol;Acc:HGNC:35163]
20	53593108	53593607	500	*	53593251	3.89191	4.10837	3.8832e-16	shPKL_F_K9_unique	66.456	4.47664	Promoter (<=1kb)	20	53567065	53593839	26775	2	ENSG00000171940	ENST00000371471	232	ZNF217	zinc finger protein 217 [Source:HGNC Symbol;Acc:HGNC:13009]
7	76549095	76549941	847	*	76549391	3.88882	5.06593	5.49902e-29	shPKL_F_K9_unique	128.92	8.70305	Promoter (<=1kb)	7	76549360	76627982	78623	1	ENSG00000205485	ENST00000418663	0	AC004980.1	pseudogene similar to part of postmeiotic segregation increased 2-like 3 PMS2L3
1	2624012	2624215	204	*	2624104	2.66471	3.85368	5.96377e-07	shPKL_F_K9_unique	36.4042	5.7411	Intron (ENST00000378412/ENSG00000142606, intron 2 of 23)	1	2590926	2629494	38569	2	ENSG00000142606	ENST00000502556	5279	MMEL1	membrane metalloendopeptidase like 1 [Source:HGNC Symbol;Acc:HGNC:14668]
10	45971733	45972480	748	*	45971872	3.82731	4.20734	2.28426e-16	shPKL_F_K9_unique	69.5992	4.90307	Promoter (<=1kb)	10	45888165	45972154	83990	2	ENSG00000239883	ENST00000417555	0	PARGP1	poly(ADP-ribose) glycohydrolase pseudogene 1 [Source:HGNC Symbol;Acc:HGNC:45008]
1	2683994	2684316	323	*	2684290	1.98857	3.76178	0.000156567	shPKL_F_K9_unique	27.0221	6.80925	Intron (ENST00000401095/ENSG00000215912, intron 6 of 8)	1	2590639	2633016	42378	2	ENSG00000142606	ENST00000378412	-50978	MMEL1	membrane metalloendopeptidase like 1 [Source:HGNC Symbol;Acc:HGNC:14668]
1	2783850	2784045	196	*	2783859	1.95819	4.30367	7.29889e-06	shPKL_F_K9_unique	38.9286	10.0183	Intron (ENST00000648684/ENSG00000285945, intron 2 of 2)	1	2641368	2789665	148298	2	ENSG00000215912	ENST00000637179	5620	TTC34	tetratricopeptide repeat domain 34 [Source:HGNC Symbol;Acc:HGNC:34297]
1	2910869	2911094	226	*	2910871	1.08795	4.98864	0.000679285	shPKL_F_K9_unique	46.2896	21.7759	Distal Intergenic	1	2960658	2963415	2758	2	ENSG00000284745	ENST00000641229	52321	AL589702.1	novel transcript
22	50775203	50775417	215	*	50775304	3.80614	2.24593	1.81198e-05	shPKL_F_K9_unique	17.7407	1.26827	Promoter (<=1kb)	22	50769527	50775833	6307	2	ENSG00000079974	ENST00000482308	416	RABL2B	RAB, member of RAS oncogene family like 2B [Source:HGNC Symbol;Acc:HGNC:9800]
1	3039789	3040245	457	*	3040189	2.34255	4.19937	4.00549e-07	shPKL_F_K9_unique	41.3738	8.15733	Distal Intergenic	1	3021467	3022903	1437	1	ENSG00000169717	ENST00000378404	18322	ACTRT2	actin related protein T2 [Source:HGNC Symbol;Acc:HGNC:24026]
1	3081483	3081724	242	*	3081546	0.24528	5.35228	0.0353523	shPKL_F_K9_unique	44.4748	37.5213	Intron (ENST00000511072/ENSG00000142611, intron 1 of 15)	1	3069211	3434342	365132	1	ENSG00000142611	ENST00000514189	12272	PRDM16	PR/SET domain 16 [Source:HGNC Symbol;Acc:HGNC:14000]
1	152309485	152309686	202	*	152309640	3.79713	2.85022	3.78117e-07	shPKL_F_K9_unique	26.8861	1.93409	Promoter (2-3kb)	1	152312576	152338518	25943	1	ENSG00000237975	ENST00000665223	-2890	FLG-AS1	FLG antisense RNA 1 [Source:HGNC Symbol;Acc:HGNC:27913]
1	3144175	3144491	317	*	3144288	0.36842	5.32012	0.0239471	shPKL_F_K9_unique	45.391	35.1611	Intron (ENST00000511072/ENSG00000142611, intron 1 of 15)	1	3132927	3133709	783	2	ENSG00000226286	ENST00000440516	-10466	AL008733.1	novel transcript
1	3252286	3252499	214	*	3252439	0.47382	4.68316	0.0300353	shPKL_F_K9_unique	30.2753	21.7999	Intron (ENST00000511072/ENSG00000142611, intron 3 of 15)	1	3244132	3386918	142787	1	ENSG00000142611	ENST00000463591	8154	PRDM16	PR/SET domain 16 [Source:HGNC Symbol;Acc:HGNC:14000]
1	3273508	3273776	269	*	3273567	0.07543	5.15445	0.0455865	shPKL_F_K9_unique	36.5594	34.697	Intron (ENST00000511072/ENSG00000142611, intron 3 of 15)	1	3244132	3386918	142787	1	ENSG00000142611	ENST00000463591	29376	PRDM16	PR/SET domain 16 [Source:HGNC Symbol;Acc:HGNC:14000]
1	3277520	3278031	512	*	3277904	-0.28322	5.75154	0.0241936	shPKL_F_K9_unique	48.838	59.4312	Intron (ENST00000511072/ENSG00000142611, intron 3 of 15)	1	3306636	3310096	3461	2	ENSG00000272235	ENST00000607061	32065	AL590438.1	novel transcript
16	21519699	21519916	218	*	21519834	3.79503	4.03707	9.1756e-15	shPKL_F_K9_unique	61.1629	4.40626	Promoter (<=1kb)	16	21502089	21520010	17922	2	ENSG00000180747	ENST00000435197	94	SMG1P3	SMG1 pseudogene 3 [Source:HGNC Symbol;Acc:HGNC:49860]
1	3339680	3340015	336	*	3339748	0.65162	4.91763	0.0105143	shPKL_F_K9_unique	37.882	24.1143	Intron (ENST00000511072/ENSG00000142611, intron 3 of 15)	1	3313052	3323149	10098	2	ENSG00000287828	ENST00000669140	-16531	AL354743.2	novel transcript, antisense to PRDM16
1	3347936	3348200	265	*	3348072	-0.27183	5.65878	0.0242324	shPKL_F_K9_unique	45.9777	55.5106	Intron (ENST00000511072/ENSG00000142611, intron 3 of 15)	1	3313052	3323149	10098	2	ENSG00000287828	ENST00000669140	-24787	AL354743.2	novel transcript, antisense to PRDM16
1	3390438	3390703	266	*	3390689	0.28571	4.47272	0.0450466	shPKL_F_K9_unique	24.5147	20.1104	Intron (ENST00000511072/ENSG00000142611, intron 4 of 15)	1	3396491	3434293	37803	1	ENSG00000142611	ENST00000509860	-5788	PRDM16	PR/SET domain 16 [Source:HGNC Symbol;Acc:HGNC:14000]
1	3439512	3439942	431	*	3439711	1.42082	4.95006	2.68866e-05	shPKL_F_K9_unique	50.579	18.8912	Distal Intergenic	1	3425216	3426072	857	1	ENSG00000142611	ENST00000606170	14296	PRDM16	PR/SET domain 16 [Source:HGNC Symbol;Acc:HGNC:14000]
12	8180204	8180595	392	*	8180399	3.7942	3.32193	4.4929e-09	shPKL_F_K9_unique	37.2464	2.68483	Promoter (<=1kb)	12	8180209	8204386	24178	1	ENSG00000226711	ENST00000456135	0	FAM66C	family with sequence similarity 66 member C [Source:HGNC Symbol;Acc:HGNC:21644]
4	9152197	9152580	384	*	9152252	3.79396	3.70893	1.62551e-11	shPKL_F_K9_unique	48.7018	3.51116	Promoter (<=1kb)	4	9129944	9152275	22332	2	ENSG00000288075	ENST00000668176	0	AC108519.1	novel transcript
1	3509846	3510221	376	*	3509946	0.21762	5.87619	0.0261029	shPKL_F_K9_unique	63.3381	54.4696	Exon (ENST00000356575/ENSG00000162591, exon 11 of 37)	1	3490925	3496717	5793	2	ENSG00000162591	ENST00000491842	-13129	MEGF6	multiple EGF like domains 6 [Source:HGNC Symbol;Acc:HGNC:3232]
1	3517454	3517695	242	*	3517675	0.33411	5.64378	0.0218567	shPKL_F_K9_unique	56.1355	44.5307	Intron (ENST00000356575/ENSG00000162591, intron 5 of 36)	1	3489920	3531448	41529	2	ENSG00000162591	ENST00000294599	13753	MEGF6	multiple EGF like domains 6 [Source:HGNC Symbol;Acc:HGNC:3232]
1	3542956	3543348	393	*	3543098	-0.75404	6.50947	6.12258e-05	shPKL_F_K9_unique	70.1537	118.315	Intron (ENST00000356575/ENSG00000162591, intron 4 of 36)	1	3489920	3531448	41529	2	ENSG00000162591	ENST00000294599	-11508	MEGF6	multiple EGF like domains 6 [Source:HGNC Symbol;Acc:HGNC:3232]
1	3551010	3551463	454	*	3551204	-0.37609	6.17998	0.00966926	shPKL_F_K9_unique	63.6432	82.5972	Intron (ENST00000356575/ENSG00000162591, intron 4 of 36)	1	3560695	3560790	96	2	ENSG00000207776	ENST00000385042	9327	MIR551A	microRNA 551a [Source:HGNC Symbol;Acc:HGNC:32806]
1	3553600	3554044	445	*	3553662	0.00186	5.91138	0.0363425	shPKL_F_K9_unique	60.2261	60.1483	Intron (ENST00000356575/ENSG00000162591, intron 4 of 36)	1	3560695	3560790	96	2	ENSG00000207776	ENST00000385042	6746	MIR551A	microRNA 551a [Source:HGNC Symbol;Acc:HGNC:32806]
14	100239284	100239586	303	*	100239351	3.79235	4.44741	1.63168e-18	shPKL_F_K9_unique	81.21	5.86135	Promoter (<=1kb)	14	100239144	100282788	43645	1	ENSG00000100811	ENST00000262238	140	YY1	YY1 transcription factor [Source:HGNC Symbol;Acc:HGNC:12856]
1	3604877	3605267	391	*	3605123	0.34689	6.2641	0.01003	shPKL_F_K9_unique	86.6753	68.1509	Intron (ENST00000356575/ENSG00000162591, intron 1 of 36)	1	3490562	3611277	120716	2	ENSG00000162591	ENST00000485002	6010	MEGF6	multiple EGF like domains 6 [Source:HGNC Symbol;Acc:HGNC:3232]
X	318893	319140	248	*	319059	3.78845	4.78966	1.22573e-23	shPKL_F_K9_unique	102.813	7.44068	Promoter (<=1kb)	23	304750	318819	14070	2	ENSG00000178605	ENST00000326153	-74	GTPBP6	GTP binding protein 6 (putative) [Source:HGNC Symbol;Acc:HGNC:30189]
1	1703607	1704123	517	*	1703818	3.77623	3.08496	3.07336e-08	shPKL_F_K9_unique	31.4084	2.29238	Promoter (<=1kb)	1	1703088	1704116	1029	2	ENSG00000008128	ENST00000478901	0	CDK11A	cyclin dependent kinase 11A [Source:HGNC Symbol;Acc:HGNC:1730]
3	195612696	195612971	276	*	195612751	3.77623	3.08496	3.07336e-08	shPKL_F_K9_unique	31.4084	2.29238	Promoter (1-2kb)	3	195614947	195620233	5287	1	ENSG00000224769	ENST00000457750	-1976	MUC20P1	mucin 20, cell surface associated pseudogene 1 [Source:HGNC Symbol;Acc:HGNC:51921]
12	9448184	9448521	338	*	9448310	3.76938	3.30367	8.31187e-09	shPKL_F_K9_unique	36.4629	2.67395	Promoter (<=1kb)	12	9418673	9448229	29557	2	ENSG00000214826	ENST00000432996	0	DDX12P	DEAD/H-box helicase 12, pseudogene [Source:HGNC Symbol;Acc:HGNC:2737]
19	44083682	44083898	217	*	44083791	3.76938	3.30367	8.31187e-09	shPKL_F_K9_unique	36.4629	2.67395	Promoter (1-2kb)	19	44085213	44085303	91	2	ENSG00000253021	ENST00000517212	1405	RNU6-902P	RNA, U6 small nuclear 902, pseudogene [Source:HGNC Symbol;Acc:HGNC:47865]
1	3663800	3664377	578	*	3664232	0.10899	5.60305	0.0385887	shPKL_F_K9_unique	50.4766	46.8038	Intron (ENST00000378295/ENSG00000078900, intron 1 of 13)	1	3658938	3668772	9835	2	ENSG00000227589	ENST00000443034	4395	AL136528.1	novel transcript
1	3673779	3673982	204	*	3673950	-0.58032	6.50614	0.000720762	shPKL_F_K9_unique	74.3354	111.145	Intron (ENST00000378295/ENSG00000078900, intron 1 of 13)	1	3658938	3668772	9835	2	ENSG00000227589	ENST00000443034	-5007	AL136528.1	novel transcript
17	20868419	20868723	305	*	20868523	3.76924	4.01809	1.72219e-14	shPKL_F_K9_unique	59.8262	4.38771	Promoter (<=1kb)	17	20868433	20905230	36798	1	ENSG00000233098	ENST00000577537	0	CCDC144NL-AS1	CCDC144NL antisense RNA 1 [Source:HGNC Symbol;Acc:HGNC:51340]
19	9791746	9791936	191	*	9791908	3.75869	2.82193	7.0408e-07	shPKL_F_K9_unique	26.015	1.92197	Promoter (1-2kb)	19	9759873	9793097	33225	2	ENSG00000196605	ENST00000592587	1161	ZNF846	zinc finger protein 846 [Source:HGNC Symbol;Acc:HGNC:27260]
1	3703171	3703403	233	*	3703178	-0.50581	6.04506	0.00402835	shPKL_F_K9_unique	55.413	78.682	Intron (ENST00000378295/ENSG00000078900, intron 3 of 13)	1	3698058	3733091	35034	1	ENSG00000078900	ENST00000378290	5113	TP73	tumor protein p73 [Source:HGNC Symbol;Acc:HGNC:12003]
1	3707966	3708188	223	*	3707969	-0.56772	5.91832	0.00351958	shPKL_F_K9_unique	49.6754	73.628	Exon (ENST00000604194/ENSG00000078900, exon 2 of 2)	1	3712200	3714298	2099	2	ENSG00000235131	ENST00000416554	6110	TP73-AS2	TP73 antisense RNA 2 [Source:HGNC Symbol;Acc:HGNC:40591]
22	50087445	50087636	192	*	50087532	3.74393	3.28493	8.31187e-09	shPKL_F_K9_unique	35.6762	2.66284	Promoter (2-3kb)	22	50059391	50085426	26036	2	ENSG00000100427	ENST00000311597	-2019	MLC1	modulator of VRAC current 1 [Source:HGNC Symbol;Acc:HGNC:17082]
7	100335699	100336742	1044	*	100336208	3.73853	4.95532	1.69224e-25	shPKL_F_K9_unique	113.346	8.49172	Promoter (<=1kb)	7	100319222	100335880	16659	2	ENSG00000078319	ENST00000676200	0	PMS2P1	PMS1 homolog 2, mismatch repair system component pseudogene 1 [Source:HGNC Symbol;Acc:HGNC:9123]
1	3809443	3809813	371	*	3809642	1.27205	4.35583	0.00103748	shPKL_F_K9_unique	31.8199	13.1757	Downstream (2-3kb)	1	3815239	3816458	1220	2	ENSG00000116198	ENST00000484420	6645	CEP104	centrosomal protein 104 [Source:HGNC Symbol;Acc:HGNC:24866]
22	17037389	17037779	391	*	17037549	3.73839	4.40769	1.05073e-17	shPKL_F_K9_unique	77.5409	5.80984	Promoter (<=1kb)	22	17037286	17060003	22718	1	ENSG00000237438	ENST00000609596	103	CECR7	cat eye syndrome chromosome region, candidate 7 [Source:HGNC Symbol;Acc:HGNC:1845]
1	3841372	3841576	205	*	3841390	0.78279	4.25191	0.0182924	shPKL_F_K9_unique	24.9905	14.5255	Intron (ENST00000675966/ENSG00000116198, intron 2 of 16)	1	3816323	3837152	20830	2	ENSG00000116198	ENST00000438539	-4220	CEP104	centrosomal protein 104 [Source:HGNC Symbol;Acc:HGNC:24866]
1	3850809	3851105	297	*	3851010	0.48922	5.05197	0.0198693	shPKL_F_K9_unique	39.3034	28.0001	Intron (ENST00000378230/ENSG00000116198, intron 2 of 21)	1	3813031	3847704	34674	2	ENSG00000116198	ENST00000675334	-3105	CEP104	centrosomal protein 104 [Source:HGNC Symbol;Acc:HGNC:24866]
20	64269637	64270549	913	*	64270243	3.70822	4.83422	8.50351e-23	shPKL_F_K9_unique	103.131	7.89048	Promoter (<=1kb)	20	64271482	64274842	3361	1	ENSG00000203880	ENST00000266078	-933	PCMTD2	protein-L-isoaspartate (D-aspartate) O-methyltransferase domain containing 2 [Source:HGNC Symbol;Acc:HGNC:15882]
10	49942283	49942770	488	*	49942329	3.70435	4.2539	4.26395e-16	shPKL_F_K9_unique	68.8828	5.28434	Promoter (<=1kb)	10	49942081	49973679	31599	1	ENSG00000204152	ENST00000652716	202	TIMM23B	translocase of inner mitochondrial membrane 23 homolog B [Source:HGNC Symbol;Acc:HGNC:23581]
1	3988171	3988372	202	*	3988199	0.92433	4.58465	0.00437311	shPKL_F_K9_unique	33.0554	17.4177	Intron (ENST00000642026/ENSG00000284668, intron 2 of 2)	1	3976140	3998855	22716	1	ENSG00000284668	ENST00000641078	12031	LINC02780	long intergenic non-protein coding RNA 2780 [Source:HGNC Symbol;Acc:HGNC:54300]
1	4000777	4001125	349	*	4000835	0.70214	4.77921	0.0121061	shPKL_F_K9_unique	35.0243	21.5279	Intron (ENST00000642026/ENSG00000284668, intron 2 of 2)	1	4012921	4019508	6588	2	ENSG00000284703	ENST00000642139	18383	AL805961.1	novel transcript
1	4010437	4010633	197	*	4010597	0.3348	4.31741	0.0515594	shPKL_F_K9_unique	22.3903	17.7532	Intron (ENST00000642026/ENSG00000284668, intron 2 of 2)	1	4012921	4019508	6588	2	ENSG00000284703	ENST00000642139	8875	AL805961.1	novel transcript
22	35343596	35343971	376	*	35343694	3.70434	4.93016	1.10067e-24	shPKL_F_K9_unique	110.074	8.44436	Promoter (<=1kb)	22	35344186	35347983	3798	1	ENSG00000100284	ENST00000492723	-215	TOM1	target of myb1 membrane trafficking protein [Source:HGNC Symbol;Acc:HGNC:11982]
1	4133428	4133678	251	*	4133515	2.43362	3.44741	6.63595e-05	shPKL_F_K9_unique	25.3554	4.69328	Distal Intergenic	1	4175528	4175899	372	2	ENSG00000229280	ENST00000449232	42221	EEF1DP6	eukaryotic translation elongation factor 1 delta pseudogene 6 [Source:HGNC Symbol;Acc:HGNC:51456]
1	16760889	16761120	232	*	16761079	3.69093	3.24593	2.82671e-08	shPKL_F_K9_unique	34.0928	2.63986	Promoter (1-2kb)	1	16757128	16759291	2164	2	ENSG00000186715	ENST00000650268	-1598	MST1L	macrophage stimulating 1 like [Source:HGNC Symbol;Acc:HGNC:7390]
1	4355765	4355991	227	*	4355835	0.52218	4.41486	0.029261	shPKL_F_K9_unique	25.5624	17.7996	Distal Intergenic	1	4412027	4424689	12663	1	ENSG00000235054	ENST00000635002	-56036	LINC01777	long intergenic non-protein coding RNA 1777 [Source:HGNC Symbol;Acc:HGNC:52567]
1	4427046	4427250	205	*	4427142	1.30328	4.08746	0.00218883	shPKL_F_K9_unique	26.7062	10.8214	Distal Intergenic	1	4416311	4424689	8379	1	ENSG00000235054	ENST00000635642	10735	LINC01777	long intergenic non-protein coding RNA 1777 [Source:HGNC Symbol;Acc:HGNC:52567]
1	4463529	4463872	344	*	4463616	1.15089	4.26666	0.00290114	shPKL_F_K9_unique	28.6827	12.9172	Distal Intergenic	1	4479131	4484375	5245	2	ENSG00000284694	ENST00000641472	20503	AL355602.1	novel transcript
1	4594394	4594583	190	*	4594439	1.09723	3.87242	0.0103265	shPKL_F_K9_unique	21.4222	10.013	Distal Intergenic	1	4571548	4583421	11874	1	ENSG00000232596	ENST00000420522	22846	LINC01646	long intergenic non-protein coding RNA 1646 [Source:HGNC Symbol;Acc:HGNC:52433]
22	17036524	17036753	230	*	17036608	3.68257	4.23787	7.9517e-16	shPKL_F_K9_unique	67.6093	5.26555	Promoter (<=1kb)	22	17036570	17058792	22223	1	ENSG00000237438	ENST00000441006	0	CECR7	cat eye syndrome chromosome region, candidate 7 [Source:HGNC Symbol;Acc:HGNC:1845]
7	109760943	109761187	245	*	109760954	3.67975	3.01395	1.08266e-07	shPKL_F_K9_unique	28.9167	2.25649	Promoter (2-3kb)	7	109763574	109764357	784	1	ENSG00000271368	ENST00000604797	-2387	AC073387.2	immunoglobulin (CD79A) binding protein 1, pseudogene
1	4938935	4939125	191	*	4938959	3.11484	2.82193	1.508e-05	shPKL_F_K9_unique	20.812	2.40246	Distal Intergenic	1	4963954	4973298	9345	2	ENSG00000284739	ENST00000641254	34173	BX005132.1	novel transcript
1	5404184	5404536	353	*	5404533	0.99364	4.2047	0.0073873	shPKL_F_K9_unique	26.0194	13.0672	Distal Intergenic	1	5480787	5482028	1242	2	ENSG00000284666	ENST00000641583	77492	Z98259.2	novel transcript
1	5485971	5486168	198	*	5486022	2.35462	4.29154	2.46004e-07	shPKL_F_K9_unique	44.2882	8.65919	Intron (ENST00000641426/ENSG00000284692, intron 2 of 2)	1	5480787	5482028	1242	2	ENSG00000284666	ENST00000641583	-3943	Z98259.2	novel transcript
1	5741807	5742060	254	*	5741954	0.37311	4.64414	0.0394128	shPKL_F_K9_unique	28.4568	21.9719	Distal Intergenic	1	5587368	5668295	80928	2	ENSG00000236948	ENST00000413887	-73512	AL365255.1	novel transcript
1	5768376	5768570	195	*	5768390	-0.01676	4.6189	0.0561376	shPKL_F_K9_unique	24.4291	24.7144	Distal Intergenic	1	5862672	5862741	70	2	ENSG00000264101	ENST00000582517	94171	MIR4689	microRNA 4689 [Source:HGNC Symbol;Acc:HGNC:41895]
1	5846041	5846431	391	*	5846368	0.60606	4.81559	0.0152642	shPKL_F_K9_unique	34.7422	22.8253	Distal Intergenic	1	5862672	5862741	70	2	ENSG00000264101	ENST00000582517	16310	MIR4689	microRNA 4689 [Source:HGNC Symbol;Acc:HGNC:41895]
9	85805798	85806033	236	*	85805938	3.67975	3.01395	1.08266e-07	shPKL_F_K9_unique	28.9167	2.25649	Promoter (<=1kb)	9	85805359	85849542	44184	1	ENSG00000165121	ENST00000637846	439	AL353743.1	kinesin family member 27 (KIF27) pseudogene
1	5898940	5899232	293	*	5899033	0.64522	4.0007	0.0333627	shPKL_F_K9_unique	20.0192	12.8002	Intron (ENST00000478423/ENSG00000131697, intron 12 of 25)	1	5886495	5905324	18830	2	ENSG00000131697	ENST00000466897	6092	NPHP4	nephrocystin 4 [Source:HGNC Symbol;Acc:HGNC:19104]
1	5909146	5909406	261	*	5909285	-0.09226	5.62958	0.038234	shPKL_F_K9_unique	47.9497	51.1161	Exon (ENST00000378156/ENSG00000131697, exon 12 of 30)	1	5886495	5905324	18830	2	ENSG00000131697	ENST00000466897	-3822	NPHP4	nephrocystin 4 [Source:HGNC Symbol;Acc:HGNC:19104]
1	5934845	5935060	216	*	5935051	1.02947	4.2835	0.00600951	shPKL_F_K9_unique	27.8236	13.6305	Intron (ENST00000478423/ENSG00000131697, intron 7 of 25)	1	5886495	5905324	18830	2	ENSG00000131697	ENST00000466897	-29521	NPHP4	nephrocystin 4 [Source:HGNC Symbol;Acc:HGNC:19104]
1	6039057	6039272	216	*	6039129	-0.42839	5.5778	0.014735	shPKL_F_K9_unique	41.1725	55.4071	Intron (ENST00000655548/ENSG00000069424, intron 1 of 9)	1	6035917	6041762	5846	1	ENSG00000069424	ENST00000459822	3140	KCNAB2	potassium voltage-gated channel subfamily A regulatory beta subunit 2 [Source:HGNC Symbol;Acc:HGNC:6229]
22	38397755	38398228	474	*	38397908	3.67226	4.59522	4.78296e-19	shPKL_F_K9_unique	86.3037	6.7697	Promoter (<=1kb)	22	38291918	38398522	106605	2	ENSG00000283900	ENST00000400206	294	TPTEP2-CSNK1E	TPTEP2-CSNK1E readthrough [Source:HGNC Symbol;Acc:HGNC:53829]
1	16761565	16761756	192	*	16761639	3.66332	3.22561	5.19503e-08	shPKL_F_K9_unique	33.2958	2.62796	Promoter (2-3kb)	1	16757128	16759291	2164	2	ENSG00000186715	ENST00000650268	-2274	MST1L	macrophage stimulating 1 like [Source:HGNC Symbol;Acc:HGNC:7390]
16	88185366	88185633	268	*	88185618	3.66043	3.42587	2.4238e-09	shPKL_F_K9_unique	38.2156	3.02233	Promoter (<=1kb)	16	88186605	88195202	8598	1	ENSG00000260420	ENST00000665557	-972	LINC02182	long intergenic non-protein coding RNA 2182 [Source:HGNC Symbol;Acc:HGNC:53044]
13	28778457	28778751	295	*	28778594	3.64536	2.98864	2.02563e-07	shPKL_F_K9_unique	28.077	2.24383	Promoter (<=1kb)	13	28778558	28778937	380	1	ENSG00000236339	ENST00000422362	0	POM121L13P	POM121 transmembrane nucleoporin like 13, pseudogene [Source:HGNC Symbol;Acc:HGNC:42635]
1	6154278	6154627	350	*	6154498	0.10176	5.61786	0.0370754	shPKL_F_K9_unique	50.8698	47.4053	Intron (ENST00000262450/ENSG00000116254, intron 5 of 41)	1	6105081	6144104	39024	2	ENSG00000116254	ENST00000462991	-10174	CHD5	chromodomain helicase DNA binding protein 5 [Source:HGNC Symbol;Acc:HGNC:16816]
1	6165299	6165572	274	*	6165496	-0.22879	5.95015	0.0239565	shPKL_F_K9_unique	57.1134	66.9283	Intron (ENST00000262450/ENSG00000116254, intron 2 of 41)	1	6105091	6180023	74933	2	ENSG00000116254	ENST00000496404	14451	CHD5	chromodomain helicase DNA binding protein 5 [Source:HGNC Symbol;Acc:HGNC:16816]
16	14974946	14975353	408	*	14975003	3.63689	4.97491	3.93333e-24	shPKL_F_K9_unique	110.919	8.91644	Promoter (<=1kb)	16	14975012	15139339	164328	1	ENSG00000179889	ENST00000535621	0	PDXDC1	pyridoxal dependent decarboxylase domain containing 1 [Source:HGNC Symbol;Acc:HGNC:28995]
1	6218734	6218947	214	*	6218870	-0.28507	6.08457	0.0166779	shPKL_F_K9_unique	61.4796	74.9111	Intron (ENST00000377939/ENSG00000158286, intron 17 of 17)	1	6221898	6223502	1605	2	ENSG00000116237	ENST00000495791	4555	ICMT	isoprenylcysteine carboxyl methyltransferase [Source:HGNC Symbol;Acc:HGNC:5350]
10	73697729	73697956	228	*	73697806	3.63511	2.44741	5.00679e-05	shPKL_F_K9_unique	19.2257	1.54741	Promoter (<=1kb)	10	73674287	73697881	23595	2	ENSG00000172650	ENST00000443782	0	AGAP5	ArfGAP with GTPase domain, ankyrin repeat and PH domain 5 [Source:HGNC Symbol;Acc:HGNC:23467]
1	6253554	6253874	321	*	6253834	-0.30127	6.07265	0.0166779	shPKL_F_K9_unique	60.6322	74.7128	Exon (ENST00000377893/ENSG00000158292, exon 3 of 6)	1	6247353	6261098	13746	2	ENSG00000158292	ENST00000377893	7224	GPR153	G protein-coupled receptor 153 [Source:HGNC Symbol;Acc:HGNC:23618]
1	6284949	6285254	306	*	6284955	-0.20207	5.49212	0.0344048	shPKL_F_K9_unique	41.9641	48.2734	Intron (ENST00000608083/ENSG00000097021, intron 7 of 8)	1	6281253	6295504	14252	2	ENSG00000097021	ENST00000481175	10250	ACOT7	acyl-CoA thioesterase 7 [Source:HGNC Symbol;Acc:HGNC:24157]
1	6307149	6307381	233	*	6307282	1.51173	4.36226	0.000185634	shPKL_F_K9_unique	34.7303	12.1796	Intron (ENST00000608083/ENSG00000097021, intron 6 of 8)	1	6281253	6295504	14252	2	ENSG00000097021	ENST00000481175	-11645	ACOT7	acyl-CoA thioesterase 7 [Source:HGNC Symbol;Acc:HGNC:24157]
1	148152042	148152310	269	*	148152267	3.63491	3.2047	9.52423e-08	shPKL_F_K9_unique	32.4951	2.61578	Promoter (<=1kb)	1	148102151	148152322	50172	2	ENSG00000263956	ENST00000615281	12	NBPF11	NBPF member 11 [Source:HGNC Symbol;Acc:HGNC:31993]
3	49689446	49690282	837	*	49689745	3.63357	5.46472	6.13156e-33	shPKL_F_K9_unique	155.579	12.5354	Promoter (<=1kb)	3	49689538	49712830	23293	1	ENSG00000164068	ENST00000432042	0	RNF123	ring finger protein 123 [Source:HGNC Symbol;Acc:HGNC:21148]
2	112432503	112432924	422	*	112432831	3.61261	3.39068	4.4929e-09	shPKL_F_K9_unique	36.6816	2.99878	Promoter (<=1kb)	2	112417777	112433519	15743	2	ENSG00000169629	ENST00000496537	595	RGPD8	RANBP2 like and GRIP domain containing 8 [Source:HGNC Symbol;Acc:HGNC:9849]
9	62802095	62802378	284	*	62802251	3.59778	4.03841	7.01587e-13	shPKL_F_K9_unique	57.1743	4.7224	Promoter (<=1kb)	9	62802101	62810846	8746	1	ENSG00000238113	ENST00000667536	0	LINC01410	long intergenic non-protein coding RNA 1410 [Source:HGNC Symbol;Acc:HGNC:50702]
1	6398761	6399202	442	*	6399194	0.54601	5.42539	0.00998735	shPKL_F_K9_unique	51.9261	35.5649	Distal Intergenic	1	6264273	6394391	130119	2	ENSG00000097021	ENST00000361521	-4370	ACOT7	acyl-CoA thioesterase 7 [Source:HGNC Symbol;Acc:HGNC:24157]
11	45970930	45971170	241	*	45971049	3.5878	2.69616	8.22544e-06	shPKL_F_K9_unique	22.4721	1.86899	Promoter (<=1kb)	11	45929323	45971369	42047	2	ENSG00000135365	ENST00000527401	199	PHF21A	PHD finger protein 21A [Source:HGNC Symbol;Acc:HGNC:24156]
6	92890850	92891153	304	*	92891002	3.5878	2.69616	8.22544e-06	shPKL_F_K9_unique	22.4721	1.86899	Promoter (2-3kb)	6	92887251	92888581	1331	2	ENSG00000219387	ENST00000406040	-2269	ATF1P1	activating transcription factor 1 pseudogene 1 [Source:HGNC Symbol;Acc:HGNC:37691]
17	31047578	31047844	267	*	31047701	3.58779	3.37242	8.31187e-09	shPKL_F_K9_unique	35.91	2.98663	Promoter (<=1kb)	17	31041088	31047720	6633	2	ENSG00000265798	ENST00000583112	0	AC138207.6	leucine rich repeat containing 37B (LRRC37B) pseudogene
22	42144362	42144732	371	*	42144462	3.58779	3.37242	8.31187e-09	shPKL_F_K9_unique	35.91	2.98663	Promoter (<=1kb)	22	42140203	42144549	4347	2	ENSG00000205702	ENST00000358097	0	CYP2D7	cytochrome P450 family 2 subfamily D member 7 (gene/pseudogene) [Source:HGNC Symbol;Acc:HGNC:2624]
1	6574929	6575116	188	*	6575114	0.94294	5.26276	0.000919789	shPKL_F_K9_unique	53.2323	27.6899	Exon (ENST00000333172/ENSG00000173662, exon 3 of 6)	1	6570941	6579426	8486	1	ENSG00000173662	ENST00000415267	3988	TAS1R1	taste 1 receptor member 1 [Source:HGNC Symbol;Acc:HGNC:14448]
10	49941780	49942034	255	*	49941808	3.57801	4.28966	4.90355e-15	shPKL_F_K9_unique	67.5865	5.65941	Promoter (<=1kb)	10	49818992	49941986	122995	2	ENSG00000227345	ENST00000614063	0	PARG	poly(ADP-ribose) glycohydrolase [Source:HGNC Symbol;Acc:HGNC:8605]
17	32032847	32033046	200	*	32032904	3.57569	2.40368	9.05991e-05	shPKL_F_K9_unique	18.2715	1.53244	Promoter (1-2kb)	17	32031396	32036066	4671	1	ENSG00000185158	ENST00000580303	1451	LRRC37B	leucine rich repeat containing 37B [Source:HGNC Symbol;Acc:HGNC:29070]
16	5097136	5098285	1150	*	5097643	3.57275	5.01809	2.1247e-24	merged_common	111.776	9.39382	Promoter (<=1kb)	16	5084284	5097795	13512	2	ENSG00000118894	ENST00000427587	0	EEF2KMT	eukaryotic elongation factor 2 lysine methyltransferase [Source:HGNC Symbol;Acc:HGNC:32221]
1	35874532	35874725	194	*	35874542	3.57272	2.93518	7.0408e-07	shPKL_F_K9_unique	26.3831	2.21733	Promoter (<=1kb)	1	35873270	35873752	483	2	ENSG00000271164	ENST00000604465	-780	CFAP97P1	CFAP97 pseudogene 1 [Source:HGNC Symbol;Acc:HGNC:54528]
1	6672729	6672936	208	*	6672808	1.58776	3.64386	0.00145359	shPKL_F_K9_unique	21.6716	7.20989	Intron (ENST00000451196/ENSG00000007923, intron 2 of 7)	1	6652914	6668210	15297	2	ENSG00000007923	ENST00000469318	-4519	DNAJC11	DnaJ heat shock protein family (Hsp40) member C11 [Source:HGNC Symbol;Acc:HGNC:25570]
6	29896795	29897162	368	*	29896957	3.57272	2.93518	7.0408e-07	shPKL_F_K9_unique	26.3831	2.21733	Promoter (<=1kb)	6	29896654	29897786	1133	1	ENSG00000231130	ENST00000429813	141	HLA-T	major histocompatibility complex, class I, T (pseudogene) [Source:HGNC Symbol;Acc:HGNC:23478]
1	6773468	6773761	294	*	6773691	1.70397	3.6427	0.000947993	shPKL_F_K9_unique	22.5443	6.91972	Distal Intergenic	1	6767954	6770038	2085	1	ENSG00000284744	ENST00000641757	5514	AL591163.1	novel transcript
11	3423331	3423599	269	*	3423437	3.56575	4.15189	6.0559e-14	shPKL_F_K9_unique	61.1705	5.16589	Promoter (<=1kb)	11	3410352	3422496	12145	2	ENSG00000166492	ENST00000448322	-835	FAM86GP	family with sequence similarity 86 member G, pseudogene [Source:HGNC Symbol;Acc:HGNC:42358]
15	66414516	66414713	198	*	66414588	3.56233	3.35368	1.5345e-08	shPKL_F_K9_unique	35.1352	2.97422	Promoter (<=1kb)	15	66414933	66415198	266	2	ENSG00000261102	ENST00000565203	485	ATP5MFP6	ATP synthase membrane subunit f pseudogene 6 [Source:HGNC Symbol;Acc:HGNC:33612]
1	6802343	6802738	396	*	6802465	0.2279	4.67215	0.0473382	shPKL_F_K9_unique	27.5905	23.5588	Intron (ENST00000490738/ENSG00000171735, intron 1 of 2)	1	6806988	6871858	64871	1	ENSG00000171735	ENST00000486138	-4250	CAMTA1	calmodulin binding transcription activator 1 [Source:HGNC Symbol;Acc:HGNC:18806]
1	6864319	6864657	339	*	6864375	0.47134	4.33621	0.0344663	shPKL_F_K9_unique	23.7834	17.1548	Intron (ENST00000490738/ENSG00000171735, intron 2 of 2)	1	6874056	6887842	13787	1	ENSG00000171735	ENST00000467267	-9399	CAMTA1	calmodulin binding transcription activator 1 [Source:HGNC Symbol;Acc:HGNC:18806]
1	6978998	6979195	198	*	6979092	1.12538	4.01809	0.00607144	shPKL_F_K9_unique	23.9305	10.9693	Intron (ENST00000303635/ENSG00000171735, intron 3 of 22)	1	7008376	7014279	5904	2	ENSG00000237365	ENST00000456701	35084	AL512330.1	novel transcript, antisense to CAMTA1
1	7072739	7072967	229	*	7072963	1.91995	3.51809	0.000701733	shPKL_F_K9_unique	22.2859	5.88937	Intron (ENST00000303635/ENSG00000171735, intron 3 of 22)	1	7008376	7014279	5904	2	ENSG00000237365	ENST00000456701	-58460	AL512330.1	novel transcript, antisense to CAMTA1
1	7095561	7095778	218	*	7095736	1.41605	3.83267	0.00326531	shPKL_F_K9_unique	23.2747	8.7219	Intron (ENST00000303635/ENSG00000171735, intron 4 of 22)	1	7008376	7014279	5904	2	ENSG00000237365	ENST00000456701	-81282	AL512330.1	novel transcript, antisense to CAMTA1
1	7147910	7148352	443	*	7148040	2.03451	4.86183	1.95734e-08	shPKL_F_K9_unique	58.8547	14.3659	Intron (ENST00000303635/ENSG00000171735, intron 4 of 22)	1	7219360	7219524	165	1	ENSG00000207056	ENST00000384328	-71008	RNU1-8P	RNA, U1 small nuclear 8, pseudogene [Source:HGNC Symbol;Acc:HGNC:48307]
1	7155103	7155337	235	*	7155118	1.00208	4.50771	0.00400542	shPKL_F_K9_unique	32.1947	16.0741	Intron (ENST00000303635/ENSG00000171735, intron 4 of 22)	1	7219360	7219524	165	1	ENSG00000207056	ENST00000384328	-64023	RNU1-8P	RNA, U1 small nuclear 8, pseudogene [Source:HGNC Symbol;Acc:HGNC:48307]
1	7186848	7187051	204	*	7186886	1.30498	3.75092	0.00666229	shPKL_F_K9_unique	21.162	8.56487	Intron (ENST00000303635/ENSG00000171735, intron 4 of 22)	1	7219360	7219524	165	1	ENSG00000207056	ENST00000384328	-32309	RNU1-8P	RNA, U1 small nuclear 8, pseudogene [Source:HGNC Symbol;Acc:HGNC:48307]
1	7198393	7198848	456	*	7198817	0.42386	5.00386	0.0266362	shPKL_F_K9_unique	37.1629	27.7023	Intron (ENST00000303635/ENSG00000171735, intron 4 of 22)	1	7219360	7219524	165	1	ENSG00000207056	ENST00000384328	-20512	RNU1-8P	RNA, U1 small nuclear 8, pseudogene [Source:HGNC Symbol;Acc:HGNC:48307]
1	7247081	7247343	263	*	7247130	1.05776	3.96832	0.00832654	shPKL_F_K9_unique	22.5835	10.8486	Intron (ENST00000303635/ENSG00000171735, intron 4 of 22)	1	7219360	7219524	165	1	ENSG00000207056	ENST00000384328	27721	RNU1-8P	RNA, U1 small nuclear 8, pseudogene [Source:HGNC Symbol;Acc:HGNC:48307]
7	102364411	102364812	402	*	102364552	3.55986	4.91822	2.87448e-22	shPKL_F_K9_unique	103.835	8.80481	Promoter (<=1kb)	7	102364298	102380631	16334	1	ENSG00000239969	ENST00000492837	113	AC091390.4	uncharacterized LOC100289561 [Source:NCBI gene (formerly Entrezgene);Acc:100289561]
1	7462886	7463285	400	*	7463065	0.71017	4.59368	0.013503	shPKL_F_K9_unique	30.8835	18.8774	Intron (ENST00000303635/ENSG00000171735, intron 5 of 22)	1	7441096	7441554	459	2	ENSG00000225126	ENST00000440032	-21332	CAMTA1-AS1	CAMTA1 antisense RNA 1 [Source:HGNC Symbol;Acc:HGNC:40856]
1	7472772	7472973	202	*	7472828	-1.00819	6.07352	6.73901e-06	shPKL_F_K9_unique	47.4859	95.5125	Intron (ENST00000303635/ENSG00000171735, intron 6 of 22)	1	7441096	7441554	459	2	ENSG00000225126	ENST00000440032	-31218	CAMTA1-AS1	CAMTA1 antisense RNA 1 [Source:HGNC Symbol;Acc:HGNC:40856]
1	7479781	7480159	379	*	7480031	-0.01878	5.50901	0.0414797	shPKL_F_K9_unique	45.243	45.8358	Intron (ENST00000303635/ENSG00000171735, intron 6 of 22)	1	7441096	7441554	459	2	ENSG00000225126	ENST00000440032	-38227	CAMTA1-AS1	CAMTA1 antisense RNA 1 [Source:HGNC Symbol;Acc:HGNC:40856]
1	7498221	7498473	253	*	7498341	2.37109	4.30367	1.47602e-07	shPKL_F_K9_unique	44.9176	8.68256	Intron (ENST00000303635/ENSG00000171735, intron 6 of 22)	1	7441096	7441554	459	2	ENSG00000225126	ENST00000440032	-56667	CAMTA1-AS1	CAMTA1 antisense RNA 1 [Source:HGNC Symbol;Acc:HGNC:40856]
1	7524883	7525262	380	*	7525229	0.58158	4.86608	0.0156352	shPKL_F_K9_unique	35.6758	23.8397	Intron (ENST00000303635/ENSG00000171735, intron 6 of 22)	1	7441096	7441554	459	2	ENSG00000225126	ENST00000440032	-83329	CAMTA1-AS1	CAMTA1 antisense RNA 1 [Source:HGNC Symbol;Acc:HGNC:40856]
1	7536623	7536850	228	*	7536690	-0.89439	5.44494	0.000748208	shPKL_F_K9_unique	31.95	59.3896	Intron (ENST00000303635/ENSG00000171735, intron 6 of 22)	1	7441096	7441554	459	2	ENSG00000225126	ENST00000440032	-95069	CAMTA1-AS1	CAMTA1 antisense RNA 1 [Source:HGNC Symbol;Acc:HGNC:40856]
1	7705090	7705408	319	*	7705281	0.35241	6.0834	0.0119085	shPKL_F_K9_unique	76.6175	60.0124	Intron (ENST00000303635/ENSG00000171735, intron 11 of 22)	1	7700704	7700970	267	2	ENSG00000269978	ENST00000602916	-4120	AL359881.1	novel transcript
7	66995449	66995642	194	*	66995538	3.54478	4.2652	1.65424e-14	shPKL_F_K9_unique	65.6897	5.62874	Promoter (<=1kb)	7	66987680	66995586	7907	2	ENSG00000126524	ENST00000246868	0	SBDS	SBDS ribosome maturation factor [Source:HGNC Symbol;Acc:HGNC:19440]
2	91659988	91660303	316	*	91660070	3.54438	3.13806	3.17581e-07	shPKL_F_K9_unique	30.0699	2.57733	Promoter (<=1kb)	2	91617160	91659972	42813	2	ENSG00000143429	ENST00000609777	-16	LSP1P4	LSP1 pseudogene 4 [Source:HGNC Symbol;Acc:HGNC:53915]
1	7765641	7765837	197	*	7765644	0.98246	4.1427	0.00984974	shPKL_F_K9_unique	24.8286	12.5662	Intron (ENST00000303635/ENSG00000171735, intron 22 of 22)	1	7771296	7781432	10137	1	ENSG00000049245	ENST00000054666	-5459	VAMP3	vesicle associated membrane protein 3 [Source:HGNC Symbol;Acc:HGNC:12644]
1	7790947	7791358	412	*	7791119	3.39655	3.41645	1.5345e-08	shPKL_F_K9_unique	34.6485	3.29018	Intron (ENST00000377541/ENSG00000049246, intron 5 of 9)	1	7787322	7788570	1249	1	ENSG00000049246	ENST00000602883	3625	PER3	period circadian regulator 3 [Source:HGNC Symbol;Acc:HGNC:8847]
3	49691009	49691214	206	*	49691135	3.54252	4.38492	7.84478e-16	shPKL_F_K9_unique	71.3173	6.12054	Promoter (<=1kb)	3	49691166	49697084	5919	1	ENSG00000164068	ENST00000629802	0	RNF123	ring finger protein 123 [Source:HGNC Symbol;Acc:HGNC:21148]
22	29969590	29969808	219	*	29969670	3.53998	2.66096	8.22544e-06	shPKL_F_K9_unique	21.57	1.85442	Promoter (1-2kb)	22	29971051	30026037	54987	1	ENSG00000100330	ENST00000406629	-1243	MTMR3	myotubularin related protein 3 [Source:HGNC Symbol;Acc:HGNC:7451]
1	8046681	8046872	192	*	8046844	0.08381	4.92587	0.0504618	shPKL_F_K9_unique	31.2933	29.5271	Intron (ENST00000445300/ENSG00000238290, intron 2 of 2)	1	8057245	8058463	1219	2	ENSG00000232848	ENST00000399343	11591	AL034417.1	ribosomal protein L7a (RPL7A) pseudogene
1	8070462	8070704	243	*	8070647	0.0421	4.89517	0.0512891	shPKL_F_K9_unique	30.1947	29.3264	Intron (ENST00000445300/ENSG00000238290, intron 2 of 2)	1	8057245	8058463	1219	2	ENSG00000232848	ENST00000399343	-11999	AL034417.1	ribosomal protein L7a (RPL7A) pseudogene
1	120942379	120942591	213	*	120942513	3.53428	2.90689	7.0408e-07	shPKL_F_K9_unique	25.5284	2.20343	Promoter (<=1kb)	1	120942600	120942763	164	1	ENSG00000277610	ENST00000612985	-9	RNVU1-4	RNA, variant U1 small nuclear 4 [Source:HGNC Symbol;Acc:HGNC:48312]
1	8274911	8275103	193	*	8274962	0.9031	4.13806	0.0129602	shPKL_F_K9_unique	24.0775	12.8751	Distal Intergenic	1	8292157	8292263	107	2	ENSG00000251977	ENST00000516168	17160	RNU6-991P	RNA, U6 small nuclear 991, pseudogene [Source:HGNC Symbol;Acc:HGNC:47954]
1	8335362	8335791	430	*	8335731	1.29089	4.76593	0.000167931	shPKL_F_K9_unique	42.5586	17.3937	Exon (ENST00000471889/ENSG00000162426, exon 6 of 9)	1	8330428	8336109	5682	1	ENSG00000162426	ENST00000481265	4934	SLC45A1	solute carrier family 45 member 1 [Source:HGNC Symbol;Acc:HGNC:17939]
1	8338035	8338459	425	*	8338203	2.24149	4.44017	1.49821e-07	shPKL_F_K9_unique	47.2066	9.98271	Intron (ENST00000471889/ENSG00000162426, intron 7 of 8)	1	8330428	8336109	5682	1	ENSG00000162426	ENST00000481265	7607	SLC45A1	solute carrier family 45 member 1 [Source:HGNC Symbol;Acc:HGNC:17939]
1	8371598	8371922	325	*	8371768	0.2349	5.03707	0.0373826	shPKL_F_K9_unique	35.6176	30.2659	Intron (ENST00000337907/ENSG00000142599, intron 13 of 23)	1	8363710	8364838	1129	2	ENSG00000142599	ENST00000464367	-6760	RERE	arginine-glutamic acid dipeptide repeats [Source:HGNC Symbol;Acc:HGNC:9965]
1	8378941	8379435	495	*	8379225	0.63275	5.06593	0.00947428	shPKL_F_K9_unique	41.7095	26.9003	Intron (ENST00000337907/ENSG00000142599, intron 13 of 23)	1	8363710	8364838	1129	2	ENSG00000142599	ENST00000464367	-14103	RERE	arginine-glutamic acid dipeptide repeats [Source:HGNC Symbol;Acc:HGNC:9965]
1	8398160	8398372	213	*	8398303	0.42345	4.12751	0.0472638	shPKL_F_K9_unique	20.2414	15.0928	Intron (ENST00000337907/ENSG00000142599, intron 13 of 23)	1	8365855	8423419	57565	2	ENSG00000142599	ENST00000460659	25047	RERE	arginine-glutamic acid dipeptide repeats [Source:HGNC Symbol;Acc:HGNC:9965]
1	8443846	8444057	212	*	8443922	0.78279	4.25191	0.0182924	shPKL_F_K9_unique	24.9905	14.5255	Intron (ENST00000337907/ENSG00000142599, intron 12 of 23)	1	8425638	8430041	4404	1	ENSG00000232912	ENST00000444276	18208	RERE-AS1	RERE antisense RNA 1 [Source:HGNC Symbol;Acc:HGNC:40501]
10	45817276	45817700	425	*	45817321	3.53428	2.90689	7.0408e-07	shPKL_F_K9_unique	25.5284	2.20343	Promoter (<=1kb)	10	45815428	45817324	1897	2	ENSG00000231122	ENST00000411791	0	FAM25E	family with sequence similarity 25 member E [Source:HGNC Symbol;Acc:HGNC:23587]
1	8730688	8730896	209	*	8730758	1.52791	3.42275	0.00401127	shPKL_F_K9_unique	18.2106	6.31502	Intron (ENST00000337907/ENSG00000142599, intron 2 of 23)	1	8750430	8751087	658	1	ENSG00000234619	ENST00000437586	-19534	RPL7P11	ribosomal protein L7 pseudogene 11 [Source:HGNC Symbol;Acc:HGNC:35667]
Y	11332033	11332247	215	*	11332063	3.53428	2.90689	7.0408e-07	shPKL_F_K9_unique	25.5284	2.20343	Promoter (<=1kb)	24	11332329	11333595	1267	1	ENSG00000258991	ENST00000557448	-82	DUX4L19	double homeobox 4 like 19 (pseudogene) [Source:HGNC Symbol;Acc:HGNC:37718]
16	570511	571031	521	*	570741	3.51573	4.88574	3.28442e-21	shPKL_F_K9_unique	99.983	8.74148	Promoter (<=1kb)	16	570301	570658	358	1	ENSG00000007541	ENST00000637701	210	PIGQ	phosphatidylinositol glycan anchor biosynthesis class Q [Source:HGNC Symbol;Acc:HGNC:14135]
X	24025903	24026092	190	*	24025952	3.51482	4.11441	2.06663e-13	shPKL_F_K9_unique	58.5591	5.12303	Promoter (1-2kb)	23	23983720	24027186	43467	2	ENSG00000174010	ENST00000328046	1094	KLHL15	kelch like family member 15 [Source:HGNC Symbol;Acc:HGNC:29347]
19	397535	397830	296	*	397632	3.51303	3.67215	6.3368e-10	shPKL_F_K9_unique	43.0715	3.77279	Promoter (<=1kb)	19	397589	399173	1585	1	ENSG00000267443	ENST00000591757	0	AC010641.1	novel transcript
1	8956901	8957148	248	*	8956990	0.60698	4.35109	0.0289517	shPKL_F_K9_unique	25.1865	16.5367	Exon (ENST00000549778/ENSG00000131686, exon 3 of 6)	1	8945887	8974704	28818	1	ENSG00000131686	ENST00000377442	11014	CA6	carbonic anhydrase 6 [Source:HGNC Symbol;Acc:HGNC:1380]
1	8964778	8964976	199	*	8964873	1.14739	4.20893	0.00254061	shPKL_F_K9_unique	27.5241	12.4255	Intron (ENST00000549778/ENSG00000131686, intron 5 of 5)	1	8979576	8979874	299	2	ENSG00000265141	ENST00000583026	14898	RN7SL451P	RNA, 7SL, cytoplasmic 451, pseudogene [Source:HGNC Symbol;Acc:HGNC:46467]
1	9031667	9031889	223	*	9031671	2.62392	3.58746	4.72402e-06	shPKL_F_K9_unique	29.8451	4.84166	Distal Intergenic	1	9003300	9026345	23046	2	ENSG00000197241	ENST00000400906	-5322	SLC2A7	solute carrier family 2 member 7 [Source:HGNC Symbol;Acc:HGNC:13445]
11	67804656	67804955	300	*	67804765	3.50125	4.35454	2.66497e-15	shPKL_F_K9_unique	68.8395	6.07936	Promoter (<=1kb)	11	67793196	67805313	12118	2	ENSG00000160172	ENST00000528684	358	FAM86C2P	family with sequence similarity 86 member C2, pseudogene [Source:HGNC Symbol;Acc:HGNC:42392]
3	125974861	125975099	239	*	125975028	3.49427	2.87744	1.30758e-06	shPKL_F_K9_unique	24.6682	2.18905	Promoter (<=1kb)	3	125975504	125983451	7948	1	ENSG00000114547	ENST00000505382	-405	ROPN1B	rhophilin associated tail protein 1B [Source:HGNC Symbol;Acc:HGNC:31927]
11	67805693	67806032	340	*	67805839	3.49142	4.57105	1.88809e-17	shPKL_F_K9_unique	79.7142	7.08782	Promoter (<=1kb)	11	67796683	67805336	8654	2	ENSG00000160172	ENST00000525180	-357	FAM86C2P	family with sequence similarity 86 member C2, pseudogene [Source:HGNC Symbol;Acc:HGNC:42392]
1	9203702	9203941	240	*	9203895	0.02865	4.80089	0.0530735	shPKL_F_K9_unique	28.1529	27.5993	Distal Intergenic	1	9197143	9198906	1764	2	ENSG00000228526	ENST00000632503	-4796	MIR34AHG	MIR34A host gene [Source:HGNC Symbol;Acc:HGNC:51913]
1	9209605	9209843	239	*	9209683	0.88664	4.42275	0.00918911	shPKL_F_K9_unique	29.163	15.7734	Distal Intergenic	1	9197143	9198906	1764	2	ENSG00000228526	ENST00000632503	-10699	MIR34AHG	MIR34A host gene [Source:HGNC Symbol;Acc:HGNC:51913]
3	125915350	125915663	314	*	125915529	3.49065	4.34674	4.90355e-15	shPKL_F_K9_unique	68.2175	6.06883	Promoter (<=1kb)	3	125888604	125915669	27066	2	ENSG00000241288	ENST00000626334	6	LINC02614	long intergenic non-protein coding RNA 2614 [Source:HGNC Symbol;Acc:HGNC:54072]
X	1452267	1452858	592	*	1452698	3.48877	4.46018	7.19072e-16	shPKL_F_K9_unique	73.7495	6.56953	Promoter (<=1kb)	23	1441592	1452872	11281	2	ENSG00000169093	ENST00000474865	14	ASMTL	acetylserotonin O-methyltransferase like [Source:HGNC Symbol;Acc:HGNC:751]
1	9247392	9247613	222	*	9247482	0.12682	5.42587	0.0391247	shPKL_F_K9_unique	44.92	41.1398	Intron (ENST00000377403/ENSG00000049239, intron 3 of 4)	1	9239844	9267898	28055	1	ENSG00000049239	ENST00000602477	7548	H6PD	hexose-6-phosphate dehydrogenase/glucose 1-dehydrogenase [Source:HGNC Symbol;Acc:HGNC:4795]
2	74329728	74329968	241	*	74329783	3.48291	3.80735	5.54889e-11	shPKL_F_K9_unique	46.8121	4.18695	Promoter (1-2kb)	2	74265232	74328235	63004	2	ENSG00000188687	ENST00000444570	-1493	SLC4A5	solute carrier family 4 member 5 [Source:HGNC Symbol;Acc:HGNC:18168]
1	9271870	9272094	225	*	9271939	-0.24059	5.34576	0.0327655	shPKL_F_K9_unique	37.413	44.2026	Distal Intergenic	1	9265530	9271337	5808	1	ENSG00000049239	ENST00000495451	6340	H6PD	hexose-6-phosphate dehydrogenase/glucose 1-dehydrogenase [Source:HGNC Symbol;Acc:HGNC:4795]
1	9319910	9320311	402	*	9320145	-0.26574	6.0127	0.0201408	shPKL_F_K9_unique	58.8852	70.7946	Intron (ENST00000328089/ENSG00000171621, intron 1 of 2)	1	9294528	9356497	61970	1	ENSG00000171621	ENST00000450402	25382	SPSB1	splA/ryanodine receptor domain and SOCS box containing 1 [Source:HGNC Symbol;Acc:HGNC:30628]
1	9325313	9325500	188	*	9325435	-0.02378	5.73514	0.0382995	shPKL_F_K9_unique	52.8287	53.7066	Intron (ENST00000328089/ENSG00000171621, intron 1 of 2)	1	9351431	9367863	16433	1	ENSG00000171621	ENST00000357898	-25931	SPSB1	splA/ryanodine receptor domain and SOCS box containing 1 [Source:HGNC Symbol;Acc:HGNC:30628]
17	30507463	30507676	214	*	30507584	3.47901	3.08995	1.04657e-06	shPKL_F_K9_unique	28.4323	2.54992	Promoter (2-3kb)	17	30510593	30522593	12001	1	ENSG00000108587	ENST00000494918	-2917	GOSR1	golgi SNAP receptor complex member 1 [Source:HGNC Symbol;Acc:HGNC:4430]
1	9366245	9366439	195	*	9366314	0.14847	4.83089	0.0486812	shPKL_F_K9_unique	29.9633	27.033	Intron (ENST00000328089/ENSG00000171621, intron 2 of 2)	1	9355707	9367575	11869	1	ENSG00000171621	ENST00000377399	10538	SPSB1	splA/ryanodine receptor domain and SOCS box containing 1 [Source:HGNC Symbol;Acc:HGNC:30628]
1	9450389	9450641	253	*	9450568	0.00503	4.7835	0.0530735	shPKL_F_K9_unique	27.589	27.4929	Distal Intergenic	1	9426649	9440564	13916	2	ENSG00000284693	ENST00000641940	-9825	LINC02606	long intergenic non-protein coding RNA 2606 [Source:HGNC Symbol;Acc:HGNC:54047]
1	9477656	9478180	525	*	9477768	1.57429	4.83444	1.70487e-05	shPKL_F_K9_unique	49.2341	16.5332	Distal Intergenic	1	9501092	9503471	2380	2	ENSG00000235263	ENST00000441033	25291	AL928921.1	novel transcript
1	9602971	9603179	209	*	9603171	-0.07167	6.00378	0.0338641	shPKL_F_K9_unique	62.5935	65.7816	3' UTR	1	9606214	9607685	1472	1	ENSG00000188807	ENST00000510900	-3035	TMEM201	transmembrane protein 201 [Source:HGNC Symbol;Acc:HGNC:33719]
1	9694588	9694904	317	*	9694597	0.28504	5.01809	0.0339842	shPKL_F_K9_unique	35.7682	29.3557	Intron (ENST00000377346/ENSG00000171608, intron 2 of 23)	1	9688176	9691946	3771	1	ENSG00000171608	ENST00000484851	6412	PIK3CD	phosphatidylinositol-4,5-bisphosphate 3-kinase catalytic subunit delta [Source:HGNC Symbol;Acc:HGNC:8977]
2	130181895	130182182	288	*	130182019	3.47115	5.61958	1.69423e-33	shPKL_F_K9_unique	163.727	14.7639	Promoter (<=1kb)	2	130182224	130190699	8476	1	ENSG00000152082	ENST00000651060	-42	MZT2B	mitotic spindle organizing protein 2B [Source:HGNC Symbol;Acc:HGNC:25886]
1	9720777	9721070	294	*	9721066	-0.3901	6.25896	0.00775044	shPKL_F_K9_unique	66.8987	87.6698	Exon (ENST00000377346/ENSG00000171608, exon 13 of 24)	1	9716276	9717581	1306	1	ENSG00000171608	ENST00000479223	4501	PIK3CD	phosphatidylinositol-4,5-bisphosphate 3-kinase catalytic subunit delta [Source:HGNC Symbol;Acc:HGNC:8977]
1	9744495	9744811	317	*	9744559	0.46977	4.49541	0.0295177	shPKL_F_K9_unique	26.5436	19.1666	3' UTR	1	9749488	9750167	680	2	ENSG00000171603	ENST00000464286	5356	CLSTN1	calsyntenin 1 [Source:HGNC Symbol;Acc:HGNC:17447]
3	125915906	125916244	339	*	125915939	3.46551	4.65559	9.39877e-18	shPKL_F_K9_unique	83.7689	7.58336	Promoter (<=1kb)	3	125914467	125915883	1417	2	ENSG00000241288	ENST00000628476	-23	LINC02614	long intergenic non-protein coding RNA 2614 [Source:HGNC Symbol;Acc:HGNC:54072]
1	9810199	9810428	230	*	9810270	0.67869	4.86905	0.0101418	shPKL_F_K9_unique	36.9728	23.0981	Intron (ENST00000377298/ENSG00000171603, intron 1 of 18)	1	9729027	9823669	94643	2	ENSG00000171603	ENST00000650348	13241	CLSTN1	calsyntenin 1 [Source:HGNC Symbol;Acc:HGNC:17447]
1	223993719	223993977	259	*	223993920	3.45816	4.32283	1.65424e-14	shPKL_F_K9_unique	66.3447	6.03666	Promoter (<=1kb)	1	223994262	223995196	935	1	ENSG00000278467	ENST00000618397	-285	AC138393.3	novel transcript
1	9871142	9871362	221	*	9871239	-0.45159	5.9194	0.00832555	shPKL_F_K9_unique	51.7545	70.7765	Exon (ENST00000377263/ENSG00000178585, exon 5 of 6)	1	9850659	9878176	27518	2	ENSG00000178585	ENST00000377256	6814	CTNNBIP1	catenin beta interacting protein 1 [Source:HGNC Symbol;Acc:HGNC:16913]
16	21519006	21519221	216	*	21519204	3.45816	4.32283	1.65424e-14	shPKL_F_K9_unique	66.3447	6.03666	Promoter (<=1kb)	16	21502089	21520010	17922	2	ENSG00000180747	ENST00000435197	789	SMG1P3	SMG1 pseudogene 3 [Source:HGNC Symbol;Acc:HGNC:49860]
17	20867322	20868167	846	*	20867882	3.45816	4.32283	1.65424e-14	shPKL_F_K9_unique	66.3447	6.03666	Promoter (<=1kb)	17	20836447	20868208	31762	2	ENSG00000205212	ENST00000539484	41	CCDC144NL	CCDC144A N-terminal pseudogene [Source:HGNC Symbol;Acc:HGNC:33735]
1	10250730	10250974	245	*	10250968	0.25943	4.41645	0.0546019	shPKL_F_K9_unique	23.3631	19.518	Intron (ENST00000676179/ENSG00000054523, intron 2 of 48)	1	10232329	10381596	149268	1	ENSG00000054523	ENST00000622724	18401	KIF1B	kinesin family member 1B [Source:HGNC Symbol;Acc:HGNC:16636]
1	10322301	10322534	234	*	10322344	1.93118	3.42275	0.000490099	shPKL_F_K9_unique	20.9421	5.49132	Intron (ENST00000676179/ENSG00000054523, intron 24 of 48)	1	10306465	10306757	293	1	ENSG00000264501	ENST00000584329	15836	RN7SL731P	RNA, 7SL, cytoplasmic 731, pseudogene [Source:HGNC Symbol;Acc:HGNC:46747]
12	71850372	71850719	348	*	71850421	3.45256	2.84674	2.42144e-06	shPKL_F_K9_unique	23.8022	2.17417	Promoter (<=1kb)	12	71849228	71850428	1201	2	ENSG00000257802	ENST00000550293	0	AC089984.2	MRS2 magnesium homeostasis factor homolog (S. cerevisiae) (MRS2) pseudogene
16	21820234	21820730	497	*	21820365	3.44726	3.78112	1.88184e-10	shPKL_F_K9_unique	45.4042	4.16261	Promoter (<=1kb)	16	21797750	21820384	22635	2	ENSG00000248124	ENST00000551901	0	RRN3P1	RRN3 pseudogene 1 [Source:HGNC Symbol;Acc:HGNC:30548]
16	2341398	2341826	429	*	2341666	3.44708	4.31468	1.65424e-14	shPKL_F_K9_unique	65.7181	6.02573	Promoter (<=1kb)	16	2341119	2345933	4815	1	ENSG00000238098	ENST00000505660	279	ABCA17P	ATP binding cassette subfamily A member 17, pseudogene [Source:HGNC Symbol;Acc:HGNC:32972]
3	75658368	75658563	196	*	75658461	3.44462	3.06464	1.04657e-06	shPKL_F_K9_unique	27.6068	2.53561	Promoter (<=1kb)	3	75658534	75659014	481	1	ENSG00000241622	ENST00000474487	0	RARRES2P1	retinoic acid receptor responder 2 pseudogene 1 [Source:HGNC Symbol;Acc:HGNC:48700]
3	75658839	75659033	195	*	75658955	3.44462	3.06464	1.04657e-06	shPKL_F_K9_unique	27.6068	2.53561	Promoter (<=1kb)	3	75658534	75659014	481	1	ENSG00000241622	ENST00000474487	305	RARRES2P1	retinoic acid receptor responder 2 pseudogene 1 [Source:HGNC Symbol;Acc:HGNC:48700]
1	10517092	10517371	280	*	10517094	0.60606	4.81559	0.0152642	shPKL_F_K9_unique	34.7422	22.8253	Exon (ENST00000472851/ENSG00000142655, exon 3 of 4)	1	10535888	10536289	402	1	ENSG00000142655	ENST00000492696	-18517	PEX14	peroxisomal biogenesis factor 14 [Source:HGNC Symbol;Acc:HGNC:8856]
7	152435595	152435980	386	*	152435681	3.4331	4.05426	2.36855e-12	shPKL_F_K9_unique	54.5993	5.05501	Promoter (<=1kb)	7	152315265	152435799	120535	2	ENSG00000055609	ENST00000452749	0	KMT2C	lysine methyltransferase 2C [Source:HGNC Symbol;Acc:HGNC:13726]
1	10671708	10671945	238	*	10671714	-0.359	5.79231	0.0157662	shPKL_F_K9_unique	48.9353	62.7615	Intron (ENST00000377022/ENSG00000130940, intron 4 of 20)	1	10658007	10661398	3392	2	ENSG00000130940	ENST00000492173	-10310	CASZ1	castor zinc finger 1 [Source:HGNC Symbol;Acc:HGNC:26002]
1	10675689	10675944	256	*	10675691	-0.83122	6.14803	8.1119e-05	shPKL_F_K9_unique	53.1655	94.5915	Intron (ENST00000377022/ENSG00000130940, intron 4 of 20)	1	10658007	10661398	3392	2	ENSG00000130940	ENST00000492173	-14291	CASZ1	castor zinc finger 1 [Source:HGNC Symbol;Acc:HGNC:26002]
1	10681351	10681554	204	*	10681352	-0.32609	6.05438	0.0148866	shPKL_F_K9_unique	59.3568	74.4102	Intron (ENST00000377022/ENSG00000130940, intron 4 of 20)	1	10660737	10693912	33176	2	ENSG00000130940	ENST00000478728	12358	CASZ1	castor zinc finger 1 [Source:HGNC Symbol;Acc:HGNC:26002]
1	10759720	10759912	193	*	10759819	-0.23374	5.56238	0.031621	shPKL_F_K9_unique	43.5776	51.2419	Intron (ENST00000377022/ENSG00000130940, intron 2 of 20)	1	10636604	10796646	160043	2	ENSG00000130940	ENST00000377022	36734	CASZ1	castor zinc finger 1 [Source:HGNC Symbol;Acc:HGNC:26002]
1	10777492	10777858	367	*	10777800	0.8213	5.2047	0.00259018	shPKL_F_K9_unique	49.0216	27.7429	Intron (ENST00000377022/ENSG00000130940, intron 1 of 20)	1	10636604	10796646	160043	2	ENSG00000130940	ENST00000377022	18788	CASZ1	castor zinc finger 1 [Source:HGNC Symbol;Acc:HGNC:26002]
1	10787299	10787602	304	*	10787326	0.38066	5.47564	0.018966	shPKL_F_K9_unique	50.7724	38.9975	Intron (ENST00000377022/ENSG00000130940, intron 1 of 20)	1	10636604	10796646	160043	2	ENSG00000130940	ENST00000377022	9044	CASZ1	castor zinc finger 1 [Source:HGNC Symbol;Acc:HGNC:26002]
1	10836055	10836368	314	*	10836259	-0.87716	5.88796	0.000186118	shPKL_F_K9_unique	43.6944	80.2562	Distal Intergenic	1	10647213	10796650	149438	2	ENSG00000130940	ENST00000344008	-39405	CASZ1	castor zinc finger 1 [Source:HGNC Symbol;Acc:HGNC:26002]
1	10861378	10861716	339	*	10861461	-0.57086	5.99718	0.00260079	shPKL_F_K9_unique	52.4091	77.8491	Distal Intergenic	1	10895761	10895998	238	1	ENSG00000225158	ENST00000450782	-34045	HSPE1P24	heat shock protein family E (Hsp10) member 1 pseudogene 24 [Source:HGNC Symbol;Acc:HGNC:49343]
1	10901155	10901544	390	*	10901352	-0.91451	6.49638	3.76202e-06	shPKL_F_K9_unique	65.7595	123.952	Distal Intergenic	1	10895761	10895998	238	1	ENSG00000225158	ENST00000450782	5394	HSPE1P24	heat shock protein family E (Hsp10) member 1 pseudogene 24 [Source:HGNC Symbol;Acc:HGNC:49343]
1	10929115	10929407	293	*	10929184	2.42448	3.56206	2.34433e-05	shPKL_F_K9_unique	27.3658	5.09761	Distal Intergenic	1	10946475	10947870	1396	2	ENSG00000175262	ENST00000468348	18463	C1orf127	chromosome 1 open reading frame 127 [Source:HGNC Symbol;Acc:HGNC:26730]
22	50756823	50757324	502	*	50757044	3.43131	3.612	3.85828e-09	shPKL_F_K9_unique	40.1591	3.7227	Promoter (<=1kb)	22	50756948	50789186	32239	1	ENSG00000184319	ENST00000496652	0	RPL23AP82	ribosomal protein L23a pseudogene 82 [Source:HGNC Symbol;Acc:HGNC:33730]
12	133219122	133219365	244	*	133219231	3.42406	3.25191	1.74157e-07	shPKL_F_K9_unique	31.2101	2.90771	Promoter (1-2kb)	12	133217210	133217675	466	2	ENSG00000255919	ENST00000544259	-1447	AC226150.1	interleukin 9 receptor (IL9R) pseudogene
1	11038868	11039201	334	*	11039183	0.84164	4.80735	0.00579857	shPKL_F_K9_unique	37.4832	20.916	Intron (ENST00000400897/ENSG00000009724, intron 6 of 10)	1	11037693	11043198	5506	2	ENSG00000009724	ENST00000478645	3997	MASP2	mannan binding lectin serine peptidase 2 [Source:HGNC Symbol;Acc:HGNC:6902]
22	42127559	42127921	363	*	42127745	3.42406	3.25191	1.74157e-07	shPKL_F_K9_unique	31.2101	2.90771	Promoter (1-2kb)	22	42126499	42129909	3411	2	ENSG00000100197	ENST00000360124	1988	CYP2D6	cytochrome P450 family 2 subfamily D member 6 [Source:HGNC Symbol;Acc:HGNC:2625]
16	88185924	88186170	247	*	88185935	3.42201	3.43518	1.5345e-08	shPKL_F_K9_unique	35.4125	3.30391	Promoter (<=1kb)	16	88186605	88195202	8598	1	ENSG00000260420	ENST00000665557	-435	LINC02182	long intergenic non-protein coding RNA 2182 [Source:HGNC Symbol;Acc:HGNC:53044]
1	11134361	11134570	210	*	11134490	0.0009	4.8371	0.0521584	shPKL_F_K9_unique	28.5922	28.5743	Promoter (2-3kb)	1	11106535	11131558	25024	2	ENSG00000198793	ENST00000376838	-2803	MTOR	mechanistic target of rapamycin kinase [Source:HGNC Symbol;Acc:HGNC:3942]
22	22297618	22298632	1015	*	22297818	3.42166	4.90689	1.10485e-20	shPKL_F_K9_unique	98.2049	9.16452	Promoter (<=1kb)	22	22298124	22329122	30999	1	ENSG00000286129	ENST00000652112	0	AC245060.7	novel transcript
1	11241685	11241895	211	*	11241822	-0.3251	4.90849	0.0342371	shPKL_F_K9_unique	26.8331	33.6152	Intron (ENST00000361445/ENSG00000198793, intron 9 of 57)	1	11232963	11233112	150	1	ENSG00000238173	ENST00000448289	8722	RPL39P6	ribosomal protein L39 pseudogene 6 [Source:HGNC Symbol;Acc:HGNC:35803]
1	11312728	11312967	240	*	11312893	0.63578	5.15984	0.00827847	shPKL_F_K9_unique	44.5615	28.6795	Intron (ENST00000641979/ENSG00000284646, intron 2 of 3)	1	11311734	11319093	7360	2	ENSG00000284646	ENST00000641979	6126	AL031291.1	novel transcript
1	11373000	11373632	633	*	11373035	1.57801	4.28966	0.000144249	shPKL_F_K9_unique	33.7933	11.3188	Distal Intergenic	1	11425257	11425821	565	2	ENSG00000224338	ENST00000435243	52189	MTCYBP45	MT-CYB pseudogene 45 [Source:HGNC Symbol;Acc:HGNC:52313]
20	64278397	64279019	623	*	64278716	3.41879	4.04373	4.34235e-12	shPKL_F_K9_unique	53.9341	5.04319	Promoter (<=1kb)	20	64278306	64278561	256	1	ENSG00000278171	ENST00000614601	91	AL137028.2	interleukin 9 receptor (IL9R) pseudogene
1	11439937	11440153	217	*	11439972	1.28635	4.85109	0.000140334	shPKL_F_K9_unique	45.0751	18.4803	Distal Intergenic	1	11425257	11425821	565	2	ENSG00000224338	ENST00000435243	-14116	MTCYBP45	MT-CYB pseudogene 45 [Source:HGNC Symbol;Acc:HGNC:52313]
1	152080929	152081256	328	*	152081009	3.40897	3.03841	1.89058e-06	shPKL_F_K9_unique	26.7765	2.52087	Promoter (<=1kb)	1	152079557	152080903	1347	2	ENSG00000285818	ENST00000649623	-26	AL591893.1	putative UPF0607 protein ENSP00000383783 [Source:NCBI gene (formerly Entrezgene);Acc:100131107]
22	22739272	22739524	253	*	22739353	3.40897	3.03841	1.89058e-06	shPKL_F_K9_unique	26.7765	2.52087	Promoter (<=1kb)	22	22738944	22739187	244	1	ENSG00000253152	ENST00000519099	328	IGLV3-17	immunoglobulin lambda variable 3-17 (pseudogene) [Source:HGNC Symbol;Acc:HGNC:5902]
1	11629715	11629910	196	*	11629906	0.89279	4.845	0.00346271	shPKL_F_K9_unique	39.1623	21.0917	Intron (ENST00000642131/ENSG00000284708, intron 1 of 1)	1	11623558	11643416	19859	1	ENSG00000284708	ENST00000642131	6157	AL031731.1	novel transcript
1	11642228	11642592	365	*	11642525	0.02149	5.2113	0.0462197	shPKL_F_K9_unique	37.3242	36.7724	Exon (ENST00000642131/ENSG00000284708, exon 2 of 2)	1	11649528	11650713	1186	2	ENSG00000116661	ENST00000471501	8121	FBXO2	F-box protein 2 [Source:HGNC Symbol;Acc:HGNC:13581]
7	1618227	1618970	744	*	1618588	3.40872	4.40126	2.66497e-15	shPKL_F_K9_unique	68.8611	6.48407	Promoter (1-2kb)	7	1620654	1621405	752	1	ENSG00000231476	ENST00000421380	-1684	AC074389.2	novel transcript
11	71787141	71788259	1119	*	71788034	3.40186	4.89232	2.02384e-20	shPKL_F_K9_unique	96.553	9.13488	Promoter (<=1kb)	11	71787510	71801234	13725	1	ENSG00000158483	ENST00000346333	0	FAM86C1P	family with sequence similarity 86 member C1, pseudogene [Source:HGNC Symbol;Acc:HGNC:25561]
1	11671956	11672277	322	*	11672132	-0.40501	6.47297	0.00521745	shPKL_F_K9_unique	77.1966	102.216	Exon (ENST00000376753/ENSG00000116663, exon 4 of 6)	1	11668696	11674030	5335	1	ENSG00000116663	ENST00000449067	3260	FBXO6	F-box protein 6 [Source:HGNC Symbol;Acc:HGNC:13585]
1	149843426	149844030	605	*	149843737	3.40061	4.50421	7.19072e-16	shPKL_F_K9_unique	73.7472	6.98331	Promoter (<=1kb)	1	149843041	149843533	493	1	ENSG00000220323	ENST00000369385	385	H2BC19P	H2B clustered histone 19, pseudogene [Source:HGNC Symbol;Acc:HGNC:20517]
4	205198	205461	264	*	205262	3.3939	3.22972	3.17581e-07	shPKL_F_K9_unique	30.414	2.8934	Promoter (<=1kb)	4	201409	205009	3601	2	ENSG00000250892	ENST00000507880	-189	AC108475.1	pseudogene similar to part of WEE1 homolog (WEE1)
1	11702027	11702288	262	*	11702191	0.06169	5.46463	0.0414644	shPKL_F_K9_unique	45.1131	43.2247	Intron (ENST00000294485/ENSG00000162490, intron 1 of 6)	1	11691710	11725857	34148	1	ENSG00000162490	ENST00000294485	10317	DRAXIN	dorsal inhibitory axon guidance protein [Source:HGNC Symbol;Acc:HGNC:25054]
1	11715725	11715967	243	*	11715791	-0.60891	5.37588	0.00795085	shPKL_F_K9_unique	33.624	51.2803	Intron (ENST00000294485/ENSG00000162490, intron 6 of 6)	1	11736084	11750710	14627	1	ENSG00000177674	ENST00000376637	-20117	AGTRAP	angiotensin II receptor associated protein [Source:HGNC Symbol;Acc:HGNC:13539]
1	11728870	11729315	446	*	11729198	-0.28725	5.98217	0.0182374	shPKL_F_K9_unique	57.2239	69.8309	Distal Intergenic	1	11736084	11750710	14627	1	ENSG00000177674	ENST00000376637	-6769	AGTRAP	angiotensin II receptor associated protein [Source:HGNC Symbol;Acc:HGNC:13539]
7	152434662	152435247	586	*	152434799	3.37282	4.13864	7.01587e-13	shPKL_F_K9_unique	56.6913	5.47262	Promoter (<=1kb)	7	152435695	152443176	7482	1	ENSG00000241735	ENST00000649320	-448	FABP5P3	fatty acid binding protein 5 pseudogene 3 [Source:HGNC Symbol;Acc:HGNC:22573]
3	195950219	195950552	334	*	195950422	3.37198	3.01118	3.40305e-06	shPKL_F_K9_unique	25.9412	2.50566	Promoter (2-3kb)	3	195949188	195952695	3508	2	ENSG00000260261	ENST00000570130	2143	AC124944.2	programmed cell death 6 (PDCD6) pseudogene
16	1309113	1309382	270	*	1309201	3.36727	5.26873	2.91109e-25	shPKL_F_K9_unique	123.843	12.0011	Promoter (<=1kb)	16	1309153	1327018	17866	1	ENSG00000103275	ENST00000325437	0	UBE2I	ubiquitin conjugating enzyme E2 I [Source:HGNC Symbol;Acc:HGNC:12485]
14	105591173	105591369	197	*	105591291	3.36278	3.20681	3.17581e-07	shPKL_F_K9_unique	29.614	2.87871	Promoter (2-3kb)	14	105586889	105588395	1507	2	ENSG00000211890	ENST00000390539	-2778	IGHA2	immunoglobulin heavy constant alpha 2 (A2m marker) [Source:HGNC Symbol;Acc:HGNC:5479]
15	75252798	75253286	489	*	75252904	3.36278	3.20681	3.17581e-07	shPKL_F_K9_unique	29.614	2.87871	Promoter (<=1kb)	15	75251743	75252934	1192	2	ENSG00000261205	ENST00000567275	0	NIFKP4	nucleolar protein interacting with the FHA domain of MKI67 pseudogene 4 [Source:HGNC Symbol;Acc:HGNC:44952]
1	11817380	11817676	297	*	11817464	0.6981	4.28398	0.0182924	shPKL_F_K9_unique	24.813	15.2944	Intron (ENST00000312413/ENSG00000011021, intron 3 of 21)	1	11789766	11806455	16690	2	ENSG00000177000	ENST00000641747	-10925	MTHFR	methylenetetrahydrofolate reductase [Source:HGNC Symbol;Acc:HGNC:7436]
1	11889082	11889297	216	*	11889217	0.16329	5.24367	0.0411089	shPKL_F_K9_unique	40.094	35.8034	Distal Intergenic	1	11877770	11880406	2637	1	ENSG00000224904	ENST00000438808	11312	SBF1P2	SBF1 pseudogene 2 [Source:HGNC Symbol;Acc:HGNC:54552]
22	19030342	19030652	311	*	19030407	3.36278	3.20681	3.17581e-07	shPKL_F_K9_unique	29.614	2.87871	Promoter (<=1kb)	22	19029524	19031242	1719	1	ENSG00000286025	ENST00000652053	818	AC000095.3	novel protein, similar to B830017H08Rik (M. musculus)
1	11957750	11957967	218	*	11957958	-0.73607	5.78058	0.00119174	shPKL_F_K9_unique	42.5931	70.9446	Exon (ENST00000485046/ENSG00000083444, exon 8 of 9)	1	11954301	11958593	4293	1	ENSG00000083444	ENST00000465920	3449	PLOD1	procollagen-lysine,2-oxoglutarate 5-dioxygenase 1 [Source:HGNC Symbol;Acc:HGNC:9081]
17	36195345	36195774	430	*	36195431	3.35203	3.71103	1.1595e-09	shPKL_F_K9_unique	41.8469	4.09827	Promoter (<=1kb)	17	36194996	36196457	1462	2	ENSG00000276085	ENST00000616702	683	CCL3L3	C-C motif chemokine ligand 3 like 3 [Source:HGNC Symbol;Acc:HGNC:30554]
7	102363553	102364088	536	*	102363929	3.35062	5.02458	1.63845e-21	shPKL_F_K9_unique	103.961	10.1913	Promoter (<=1kb)	7	102363872	102404625	40754	1	ENSG00000128563	ENST00000477886	0	PRKRIP1	PRKR interacting protein 1 [Source:HGNC Symbol;Acc:HGNC:21894]
1	12109747	12109950	204	*	12109906	-0.23393	5.41049	0.0324391	shPKL_F_K9_unique	39.2201	46.1243	Intron (ENST00000263932/ENSG00000120949, intron 5 of 14)	1	12125899	12144207	18309	1	ENSG00000120949	ENST00000413146	-15949	TNFRSF8	TNF receptor superfamily member 8 [Source:HGNC Symbol;Acc:HGNC:11923]
1	12111707	12111958	252	*	12111771	0.2511	4.81604	0.0423997	shPKL_F_K9_unique	30.7304	25.8213	3' UTR	1	12125899	12144207	18309	1	ENSG00000120949	ENST00000413146	-13941	TNFRSF8	TNF receptor superfamily member 8 [Source:HGNC Symbol;Acc:HGNC:11923]
16	30335897	30336322	426	*	30335944	3.33961	4.75612	2.80999e-18	shPKL_F_K9_unique	85.9801	8.49325	Promoter (<=1kb)	16	30336400	30343336	6937	1	ENSG00000273724	ENST00000616011	-78	AC106782.4	carbonic anhydrase VA, mitochondrial (CA5A) pseudogene
7	75485365	75485615	251	*	75485511	3.33707	5.09476	4.366e-22	shPKL_F_K9_unique	108.631	10.7497	Promoter (<=1kb)	7	75474707	75486108	11402	2	ENSG00000242073	ENST00000415277	493	AC211429.1	postmeiotic segregation increased 2-like 3 (PMS2L3) pseudogene
14	105858684	105858966	283	*	105858885	3.33551	4.65871	1.03845e-16	shPKL_F_K9_unique	80.2518	7.94998	Promoter (<=1kb)	14	105858165	105858242	78	2	ENSG00000263413	ENST00000581377	-442	MIR4538	microRNA 4538 [Source:HGNC Symbol;Acc:HGNC:41664]
2	233780124	233780331	208	*	233780296	3.33354	2.98289	1.30758e-06	shPKL_F_K9_unique	25.1008	2.48996	Promoter (<=1kb)	2	233779671	233793817	14147	1	ENSG00000185038	ENST00000480634	453	MROH2A	maestro heat like repeat family member 2A [Source:HGNC Symbol;Acc:HGNC:27936]
1	12609690	12609984	295	*	12609927	0.36281	4.98864	0.0303243	shPKL_F_K9_unique	36.0031	27.9976	Intron (ENST00000616661/ENSG00000162496, intron 1 of 5)	1	12579768	12616696	36929	2	ENSG00000162496	ENST00000482265	6712	DHRS3	dehydrogenase/reductase 3 [Source:HGNC Symbol;Acc:HGNC:17693]
7	45768522	45769558	1037	*	45769094	3.32409	4.92176	1.96312e-19	shPKL_F_K9_unique	95.9232	9.57798	Promoter (<=1kb)	7	45723787	45768954	45168	2	ENSG00000214765	ENST00000429741	0	SEPTIN7P2	septin 7 pseudogene 2 [Source:HGNC Symbol;Acc:HGNC:32339]
1	12768976	12769194	219	*	12769148	1.5173	3.83267	0.00122449	shPKL_F_K9_unique	24.106	8.42115	Distal Intergenic	1	12773738	12777906	4169	1	ENSG00000116726	ENST00000357726	-4544	PRAMEF12	PRAME family member 12 [Source:HGNC Symbol;Acc:HGNC:22125]
1	12770041	12770368	328	*	12770189	0.98246	4.1427	0.00984974	shPKL_F_K9_unique	24.8286	12.5662	Distal Intergenic	1	12773738	12777906	4169	1	ENSG00000116726	ENST00000357726	-3370	PRAMEF12	PRAME family member 12 [Source:HGNC Symbol;Acc:HGNC:22125]
1	13543515	13543720	206	*	13543518	0.16294	4.34544	0.0556299	shPKL_F_K9_unique	21.5096	19.2124	Distal Intergenic	1	13555001	13555694	694	1	ENSG00000215909	ENST00000401091	-11281	BRWD1P1	bromodomain and WD repeat domain containing 1 pseudogene 1 [Source:HGNC Symbol;Acc:HGNC:51528]
17	30730824	30731025	202	*	30730934	3.32154	4.3371	5.55298e-14	shPKL_F_K9_unique	63.9054	6.39226	Promoter (<=1kb)	17	30731706	30758335	26630	1	ENSG00000264538	ENST00000497969	-681	SUZ12P1	SUZ12 pseudogene 1 [Source:HGNC Symbol;Acc:HGNC:32421]
1	13898641	13898854	214	*	13898716	0.82844	3.97418	0.0206531	shPKL_F_K9_unique	20.9431	11.7939	Intron (ENST00000636564/ENSG00000189337, intron 1 of 2)	1	13892792	15118043	1225252	1	ENSG00000189337	ENST00000636203	5849	KAZN	kazrin, periplakin interacting protein [Source:HGNC Symbol;Acc:HGNC:29173]
6	57961039	57961441	403	*	57961179	3.31852	3.529	4.15594e-08	shPKL_F_K9_unique	36.4604	3.65465	Promoter (<=1kb)	6	57946078	57961380	15303	2	ENSG00000215190	ENST00000399751	0	LINC00680	long intergenic non-protein coding RNA 680 [Source:HGNC Symbol;Acc:HGNC:44417]
1	14635459	14635804	346	*	14635598	-0.0712	4.63952	0.0539784	shPKL_F_K9_unique	24.3174	25.5476	Intron (ENST00000636203/ENSG00000189337, intron 3 of 16)	1	14598717	15065797	467081	1	ENSG00000189337	ENST00000503743	36742	KAZN	kazrin, periplakin interacting protein [Source:HGNC Symbol;Acc:HGNC:29173]
1	14731827	14732046	220	*	14731996	-0.99593	4.6649	0.00269025	shPKL_F_K9_unique	17.9627	35.8242	Intron (ENST00000636203/ENSG00000189337, intron 3 of 16)	1	14692129	14692613	485	2	ENSG00000235829	ENST00000416175	-39214	TBCAP2	tubulin folding cofactor A pseudogene 2 [Source:HGNC Symbol;Acc:HGNC:42631]
1	14903219	14903411	193	*	14903328	-0.40045	4.30551	0.0403508	shPKL_F_K9_unique	17.2114	22.7175	Intron (ENST00000636203/ENSG00000189337, intron 3 of 16)	1	14924130	15068152	144023	1	ENSG00000189337	ENST00000361144	-20719	KAZN	kazrin, periplakin interacting protein [Source:HGNC Symbol;Acc:HGNC:29173]
1	14936187	14936585	399	*	14936374	-0.2629	5.55915	0.0267562	shPKL_F_K9_unique	43.0427	51.6465	Intron (ENST00000636203/ENSG00000189337, intron 3 of 16)	1	14929800	15068155	138356	1	ENSG00000189337	ENST00000400798	6387	KAZN	kazrin, periplakin interacting protein [Source:HGNC Symbol;Acc:HGNC:29173]
1	15030957	15031289	333	*	15031224	-0.76459	5.31331	0.00307549	shPKL_F_K9_unique	30.5059	51.826	Intron (ENST00000636203/ENSG00000189337, intron 4 of 16)	1	14945919	15065797	119879	1	ENSG00000189337	ENST00000400797	85038	KAZN	kazrin, periplakin interacting protein [Source:HGNC Symbol;Acc:HGNC:29173]
1	15147058	15147276	219	*	15147165	0.08944	5.01118	0.0481681	shPKL_F_K9_unique	33.2643	31.2647	Intron (ENST00000310916/ENSG00000175147, intron 1 of 5)	1	15111869	15152458	40590	2	ENSG00000175147	ENST00000404665	5182	TMEM51-AS1	TMEM51 antisense RNA 1 [Source:HGNC Symbol;Acc:HGNC:26301]
1	15179106	15179304	199	*	15179142	-0.88114	5.68766	0.000325764	shPKL_F_K9_unique	37.9779	69.9486	Intron (ENST00000428417/ENSG00000171729, intron 1 of 2)	1	15168474	15171317	2844	2	ENSG00000204464	ENST00000625027	-7789	C1orf195	chromosome 1 open reading frame 195 [Source:HGNC Symbol;Acc:HGNC:32332]
1	15187476	15187666	191	*	15187500	-0.62354	6.09961	0.0013502	shPKL_F_K9_unique	55.2475	85.117	Intron (ENST00000428417/ENSG00000171729, intron 1 of 2)	1	15191828	15192845	1018	2	ENSG00000215720	ENST00000400795	5179	MFFP1	MFF pseudogene 1 [Source:HGNC Symbol;Acc:HGNC:54537]
1	15200531	15200796	266	*	15200636	-0.90763	5.78877	0.000132745	shPKL_F_K9_unique	40.3629	75.7192	Intron (ENST00000428417/ENSG00000171729, intron 1 of 2)	1	15191828	15192845	1018	2	ENSG00000215720	ENST00000400795	-7686	MFFP1	MFF pseudogene 1 [Source:HGNC Symbol;Acc:HGNC:54537]
1	15219179	15219461	283	*	15219184	0.08931	4.69696	0.0530188	shPKL_F_K9_unique	26.7528	25.1469	3' UTR	1	15226373	15227549	1177	1	ENSG00000278480	ENST00000612442	-6912	ZBTB2P1	ZBTB2 pseudogene 1 [Source:HGNC Symbol;Acc:HGNC:54544]
1	15237083	15237313	231	*	15237208	-0.18491	5.84029	0.0300495	shPKL_F_K9_unique	53.7366	61.0849	Distal Intergenic	1	15247272	15398126	150855	1	ENSG00000142621	ENST00000358897	-9959	FHAD1	forkhead associated phosphopeptide binding domain 1 [Source:HGNC Symbol;Acc:HGNC:29408]
3	195956929	195957365	437	*	195957289	3.31232	3.96537	8.77773e-11	shPKL_F_K9_unique	49.2321	4.95612	Promoter (2-3kb)	3	195953349	195954485	1137	2	ENSG00000260261	ENST00000641191	-2444	AC124944.2	programmed cell death 6 (PDCD6) pseudogene
1	15491805	15492007	203	*	15491922	0.87644	4.50561	0.00753961	shPKL_F_K9_unique	30.7781	16.7652	3' UTR	1	15485861	15491395	5535	1	ENSG00000215704	ENST00000488764	5944	CELA2B	chymotrypsin like elastase 2B [Source:HGNC Symbol;Acc:HGNC:29995]
16	18926532	18926789	258	*	18926627	3.30983	4.63981	1.88809e-16	shPKL_F_K9_unique	78.5054	7.91665	Promoter (<=1kb)	16	18926863	18937043	10181	1	ENSG00000260352	ENST00000565782	-74	AC092287.1	novel transcript, antisense to SMG1
1	15547587	15547848	262	*	15547653	1.13422	3.89964	0.00751021	shPKL_F_K9_unique	22.1119	10.0738	Intron (ENST00000375838/ENSG00000116138, intron 6 of 12)	1	15542165	15542304	140	1	ENSG00000251866	ENST00000516057	5422	SCARNA21B	small Cajal body-specific RNA 21B [Source:HGNC Symbol;Acc:HGNC:52237]
1	15714876	15715091	216	*	15715012	0.41775	4.90769	0.0264115	shPKL_F_K9_unique	34.6929	25.9707	Intron (ENST00000375799/ENSG00000116786, intron 1 of 19)	1	15729845	15734115	4271	1	ENSG00000116786	ENST00000477849	-14754	PLEKHM2	pleckstrin homology and RUN domain containing M2 [Source:HGNC Symbol;Acc:HGNC:29131]
17	82743615	82744217	603	*	82743827	3.28674	4.31148	1.85421e-13	shPKL_F_K9_unique	62.0282	6.35598	Promoter (<=1kb)	17	82745068	82745709	642	1	ENSG00000262410	ENST00000572594	-851	AC024361.1	novel transcript, sense intronic FN3K
19	2269610	2270455	846	*	2270060	3.28568	5.78267	2.2569e-33	shPKL_F_K9_unique	171.91	17.6284	Promoter (<=1kb)	19	2270291	2272809	2519	1	ENSG00000104904	ENST00000588673	0	OAZ1	ornithine decarboxylase antizyme 1 [Source:HGNC Symbol;Acc:HGNC:8095]
9	94166624	94167336	713	*	94167009	3.28463	5.13339	2.4013e-22	shPKL_F_K9_unique	109.57	11.2439	Promoter (<=1kb)	9	94166290	94200902	34613	1	ENSG00000269929	ENST00000660581	334	MIRLET7A1HG	miRlet-7a-1/let-7f-1/let-7d cluster host gene [Source:HGNC Symbol;Acc:HGNC:53970]
7	128476456	128477061	606	*	128476883	3.28141	4.80367	8.18234e-18	shPKL_F_K9_unique	87.086	8.95666	Promoter (<=1kb)	7	128476729	128502126	25398	1	ENSG00000165055	ENST00000482555	0	METTL2B	methyltransferase like 2B [Source:HGNC Symbol;Acc:HGNC:18272]
20	23476259	23476966	708	*	23476825	3.26951	3.49292	7.48068e-08	shPKL_F_K9_unique	34.961	3.62547	Promoter (<=1kb)	20	23475700	23479798	4099	1	ENSG00000226344	ENST00000457644	559	CST12P	cystatin 12, pseudogene [Source:HGNC Symbol;Acc:HGNC:31920]
22	25318881	25319220	340	*	25319109	3.26951	3.49292	7.48068e-08	shPKL_F_K9_unique	34.961	3.62547	Promoter (<=1kb)	22	25318256	25320080	1825	1	ENSG00000206066	ENST00000412472	625	IGLL3P	immunoglobulin lambda like polypeptide 3, pseudogene [Source:HGNC Symbol;Acc:HGNC:5872]
1	15869914	15870165	252	*	15870015	0.98512	3.91486	0.0150204	shPKL_F_K9_unique	21.221	10.7205	Intron (ENST00000673875/ENSG00000065526, intron 2 of 11)	1	15873502	15876711	3210	1	ENSG00000065526	ENST00000471538	-3337	SPEN	spen family transcriptional repressor [Source:HGNC Symbol;Acc:HGNC:17575]
22	24263613	24263856	244	*	24263701	3.2653	2.70893	2.75373e-05	shPKL_F_K9_unique	20.2743	2.10858	Promoter (<=1kb)	22	24259929	24263764	3836	2	ENSG00000225098	ENST00000444246	0	BCRP1	BCR pseudogene 1 [Source:HGNC Symbol;Acc:HGNC:39073]
12	55612006	55612258	253	*	55612241	3.26302	3.13339	1.89058e-06	shPKL_F_K9_unique	27.1881	2.83212	Promoter (<=1kb)	12	55611623	55612554	932	1	ENSG00000272937	ENST00000607990	383	OR6U2P	olfactory receptor family 6 subfamily U member 2 pseudogene [Source:HGNC Symbol;Acc:HGNC:19631]
1	1658884	1659390	507	*	1659072	3.26289	3.92899	2.88543e-10	shPKL_F_K9_unique	47.1908	4.91621	Promoter (<=1kb)	1	1635227	1659012	23786	2	ENSG00000248333	ENST00000341832	0	CDK11B	cyclin dependent kinase 11B [Source:HGNC Symbol;Acc:HGNC:1729]
1	15993798	15994089	292	*	15993875	-0.23565	6.02014	0.0238333	shPKL_F_K9_unique	59.8102	70.4228	Intron (ENST00000505954/ENSG00000224966, intron 7 of 7)	1	15989871	15994751	4881	1	ENSG00000224966	ENST00000505954	3927	TBC1D3P6	TBC1 domain family member 3 pseudogene 6 [Source:HGNC Symbol;Acc:HGNC:43568]
1	16013135	16013592	458	*	16013346	-0.86115	6.53565	8.21583e-06	shPKL_F_K9_unique	68.835	125.038	Downstream (<1kb)	1	16015374	16017825	2452	2	ENSG00000173641	ENST00000463576	4233	HSPB7	heat shock protein family B (small) member 7 [Source:HGNC Symbol;Acc:HGNC:5249]
17	38498048	38498644	597	*	38498358	3.25979	3.78966	6.3368e-10	shPKL_F_K9_unique	42.8004	4.46841	Promoter (<=1kb)	17	38497793	38501124	3332	1	ENSG00000275832	ENST00000614693	255	ARHGAP23	Rho GTPase activating protein 23 [Source:HGNC Symbol;Acc:HGNC:29293]
1	16068768	16069360	593	*	16068982	-0.74384	6.69522	2.87291e-05	shPKL_F_K9_unique	80.0759	134.098	Intron (ENST00000375662/ENSG00000185519, intron 1 of 6)	1	16058279	16073632	15354	2	ENSG00000185519	ENST00000494078	4272	FAM131C	family with sequence similarity 131 member C [Source:HGNC Symbol;Acc:HGNC:26717]
1	16092267	16092698	432	*	16092371	-0.43884	6.1338	0.0061112	shPKL_F_K9_unique	60.3122	81.7538	Distal Intergenic	1	16057769	16073651	15883	2	ENSG00000185519	ENST00000375662	-18616	FAM131C	family with sequence similarity 131 member C [Source:HGNC Symbol;Acc:HGNC:26717]
1	16119086	16119289	204	*	16119138	-0.99829	6.06978	1.3478e-05	shPKL_F_K9_unique	47.5255	94.9385	Distal Intergenic	1	16133013	16133562	550	2	ENSG00000142627	ENST00000462805	14273	EPHA2	EPH receptor A2 [Source:HGNC Symbol;Acc:HGNC:3386]
19	2926241	2927192	952	*	2927057	3.25979	3.78966	6.3368e-10	shPKL_F_K9_unique	42.8004	4.46841	Promoter (<=1kb)	19	2908371	2926817	18447	2	ENSG00000253392	ENST00000654521	0	AC119403.1	novel transcript, antisense to ZNF57
16	29595002	29595805	804	*	29595627	3.25887	4.50351	7.95684e-15	shPKL_F_K9_unique	70.1782	7.33134	Promoter (<=1kb)	16	29527568	29594966	67399	2	ENSG00000205534	ENST00000566127	-36	SMG1P2	SMG1 pseudogene 2 [Source:HGNC Symbol;Acc:HGNC:49859]
3	130110713	130111550	838	*	130110918	3.25887	4.50351	7.95684e-15	shPKL_F_K9_unique	70.1782	7.33134	Promoter (<=1kb)	3	130099258	130111472	12215	2	ENSG00000253540	ENST00000513466	0	FAM86HP	family with sequence similarity 86 member H, pseudogene [Source:HGNC Symbol;Acc:HGNC:42359]
1	16167653	16167887	235	*	16167737	-0.10934	6.05328	0.0314519	shPKL_F_K9_unique	63.9384	68.9727	Distal Intergenic	1	16159266	16161883	2618	1	ENSG00000224621	ENST00000426353	8387	AL451042.1	novel transcript
1	16173481	16173881	401	*	16173730	-0.8013	6.80902	4.87305e-06	shPKL_F_K9_unique	84.9398	148.022	Distal Intergenic	1	16159266	16161883	2618	1	ENSG00000224621	ENST00000426353	14215	AL451042.1	novel transcript
1	16201829	16202229	401	*	16202096	-0.15592	6.27585	0.0246736	shPKL_F_K9_unique	73.4094	81.7879	Exon (ENST00000478117/ENSG00000142632, exon 9 of 11)	1	16197854	16198357	504	1	ENSG00000234166	ENST00000457809	3975	ARHGEF19-AS1	ARHGEF19 antisense RNA 1 [Source:HGNC Symbol;Acc:HGNC:39996]
21	41150141	41150467	327	*	41150189	3.25828	3.31468	1.74157e-07	shPKL_F_K9_unique	30.7778	3.2166	Promoter (1-2kb)	21	41141493	41148198	6706	2	ENSG00000226496	ENST00000654244	-1943	LINC00323	long intergenic non-protein coding RNA 323 [Source:HGNC Symbol;Acc:HGNC:19720]
1	16285107	16285325	219	*	16285110	1.35937	4	0.00184945	shPKL_F_K9_unique	25.6287	9.98882	Intron (ENST00000375592/ENSG00000037637, intron 4 of 9)	1	16292314	16315367	23054	2	ENSG00000037637	ENST00000478089	30042	FBXO42	F-box protein 42 [Source:HGNC Symbol;Acc:HGNC:29249]
1	16397692	16397973	282	*	16397814	0.07335	5.67561	0.0386467	shPKL_F_K9_unique	52.4286	49.8297	3' UTR	1	16387117	16403974	16858	2	ENSG00000187144	ENST00000491418	6001	SPATA21	spermatogenesis associated 21 [Source:HGNC Symbol;Acc:HGNC:28026]
1	16415916	16416329	414	*	16416175	0.89174	4.88181	0.00372045	shPKL_F_K9_unique	40.1598	21.6447	Intron (ENST00000466212/ENSG00000187144, intron 5 of 16)	1	16387117	16403974	16858	2	ENSG00000187144	ENST00000491418	-11942	SPATA21	spermatogenesis associated 21 [Source:HGNC Symbol;Acc:HGNC:28026]
1	16425265	16425482	218	*	16425301	1.05756	4.72561	0.00147332	shPKL_F_K9_unique	38.1705	18.3388	Intron (ENST00000466212/ENSG00000187144, intron 4 of 16)	1	16425097	16431371	6275	2	ENSG00000187144	ENST00000612240	5889	SPATA21	spermatogenesis associated 21 [Source:HGNC Symbol;Acc:HGNC:28026]
1	16427907	16428198	292	*	16428154	0.85765	4.92996	0.00397689	shPKL_F_K9_unique	41.0351	22.6453	Exon (ENST00000466212/ENSG00000187144, exon 3 of 17)	1	16425097	16431371	6275	2	ENSG00000187144	ENST00000612240	3173	SPATA21	spermatogenesis associated 21 [Source:HGNC Symbol;Acc:HGNC:28026]
5	178841180	178841581	402	*	178841328	3.25828	3.31468	1.74157e-07	shPKL_F_K9_unique	30.7778	3.2166	Promoter (<=1kb)	5	178842028	178842235	208	2	ENSG00000278441	ENST00000620111	654	AC126915.3	coiled-coil domain containing 86 (CCDC86) pseudogene
1	16559767	16560053	287	*	16559814	2.77185	3.43054	4.18629e-06	shPKL_F_K9_unique	28.1775	4.12564	Downstream (2-3kb)	1	16548651	16552531	3881	2	ENSG00000225710	ENST00000438396	-7236	AL355149.1	phosphodiesterase 4D interacting protein (myomegalin) (PDE4DIP) pseudogene
1	16560747	16560981	235	*	16560853	2.64949	3.72766	9.13027e-07	shPKL_F_K9_unique	33.1838	5.28872	Downstream (1-2kb)	1	16548651	16552531	3881	2	ENSG00000225710	ENST00000438396	-8216	AL355149.1	phosphodiesterase 4D interacting protein (myomegalin) (PDE4DIP) pseudogene
1	16566964	16567297	334	*	16567196	3.46525	3.79436	1.02274e-10	shPKL_F_K9_unique	46.1092	4.17488	3' UTR	1	16548651	16552531	3881	2	ENSG00000225710	ENST00000438396	-14433	AL355149.1	phosphodiesterase 4D interacting protein (myomegalin) (PDE4DIP) pseudogene
7	75485852	75486549	698	*	75486212	3.2398	5.17492	6.76312e-22	merged_common	111.031	11.7535	Promoter (<=1kb)	7	75474707	75486108	11402	2	ENSG00000242073	ENST00000415277	0	AC211429.1	postmeiotic segregation increased 2-like 3 (PMS2L3) pseudogene
1	16622436	16622688	253	*	16622477	0.56458	5.48962	0.00718717	shPKL_F_K9_unique	54.6411	36.9456	Intron (ENST00000639481/ENSG00000215908, intron 2 of 3)	1	16618253	16626386	8134	2	ENSG00000215908	ENST00000639481	3698	CROCCP2	CROCC pseudogene 2 [Source:HGNC Symbol;Acc:HGNC:28170]
14	105589141	105589958	818	*	105589633	3.23377	4.67823	1.88809e-16	shPKL_F_K9_unique	78.5267	8.34748	Promoter (<=1kb)	14	105586889	105588395	1507	2	ENSG00000211890	ENST00000390539	-746	IGHA2	immunoglobulin heavy constant alpha 2 (A2m marker) [Source:HGNC Symbol;Acc:HGNC:5479]
1	16638443	16638653	211	*	16638571	3.46257	4.2047	3.38121e-13	shPKL_F_K9_unique	61.2221	5.55355	Intron (ENST00000639456/ENSG00000215908, intron 3 of 12)	1	16642767	16643109	343	2	ENSG00000283773	ENST00000639399	4456	AL137798.3	ring finger protein 123 (RNF123) pseudogene
2	94789417	94789617	201	*	94789426	3.22812	3.29248	3.17581e-07	shPKL_F_K9_unique	29.9927	3.20077	Promoter (2-3kb)	2	94786688	94787261	574	2	ENSG00000235571	ENST00000429308	-2156	SNX18P14	sorting nexin 18 pseudogene 14 [Source:HGNC Symbol;Acc:HGNC:39622]
5	178983088	178983417	330	*	178983377	3.22812	3.29248	3.17581e-07	shPKL_F_K9_unique	29.9927	3.20077	Promoter (<=1kb)	5	178977587	178984068	6482	2	ENSG00000113262	ENST00000650488	651	GRM6	glutamate metabotropic receptor 6 [Source:HGNC Symbol;Acc:HGNC:4598]
20	47071850	47072089	240	*	47072029	3.22738	3.10716	3.40305e-06	shPKL_F_K9_unique	26.3704	2.81565	Promoter (<=1kb)	20	47071865	47072236	372	1	ENSG00000239783	ENST00000429337	0	AL121776.1	ribosomal protein L27A (RPL27A) pseudogene
1	16677942	16678205	264	*	16678118	2.22171	3.52764	6.63595e-05	shPKL_F_K9_unique	24.9073	5.3398	Downstream (2-3kb)	1	16685621	16686055	435	2	ENSG00000236698	ENST00000419267	7850	EIF1AXP1	EIF1AX pseudogene 1 [Source:HGNC Symbol;Acc:HGNC:19900]
16	15094024	15094801	778	*	15094448	3.22232	4.93016	1.16314e-18	shPKL_F_K9_unique	93.1391	9.97969	Promoter (<=1kb)	16	15060033	15094272	34240	2	ENSG00000085721	ENST00000198767	0	RRN3	RRN3 homolog, RNA polymerase I transcription factor [Source:HGNC Symbol;Acc:HGNC:30346]
1	16698278	16698511	234	*	16698380	1.72731	5.53372	2.16369e-09	shPKL_F_K9_unique	84.295	25.4582	Intron (ENST00000270691/ENSG00000268869, intron 8 of 10)	1	16701546	16705594	4049	1	ENSG00000279151	ENST00000624517	-3035	AL021920.1	novel transcript
1	16706961	16707151	191	*	16706994	1.33956	5.76569	2.44644e-07	shPKL_F_K9_unique	86.5505	34.1997	Exon (ENST00000492551/ENSG00000268869, exon 3 of 3)	1	16706924	16710619	3696	2	ENSG00000268869	ENST00000492551	3468	ESPNP	espin pseudogene [Source:HGNC Symbol;Acc:HGNC:23285]
19	55006892	55007133	242	*	55007012	3.22058	3.7608	2.11735e-09	shPKL_F_K9_unique	41.3866	4.43984	Promoter (<=1kb)	19	55006205	55043251	37047	1	ENSG00000267265	ENST00000586845	687	AC011476.3	novel transcript, antisense to RDH13 and GP6
1	16716678	16717029	352	*	16716940	1.66434	5.12928	6.41972e-07	shPKL_F_K9_unique	62.3126	19.6589	Intron (ENST00000270691/ENSG00000268869, intron 1 of 10)	1	16692280	16720157	27878	2	ENSG00000268869	ENST00000270691	3128	ESPNP	espin pseudogene [Source:HGNC Symbol;Acc:HGNC:23285]
4	183659095	183659741	647	*	183659254	3.20852	4.92	2.10043e-18	shPKL_F_K9_unique	92.0441	9.95718	Promoter (<=1kb)	4	183659267	183713594	54328	1	ENSG00000168538	ENST00000357207	0	TRAPPC11	trafficking protein particle complex 11 [Source:HGNC Symbol;Acc:HGNC:25751]
17	43923190	43923405	216	*	43923297	3.20037	3.74593	2.11735e-09	shPKL_F_K9_unique	40.6762	4.42519	Promoter (<=1kb)	17	43914433	43923001	8569	2	ENSG00000282199	ENST00000585329	-189	AC007993.3	novel transcript, antisense to FAM215A
17	58952273	58952626	354	*	58952470	3.197	3.26958	5.7742e-07	shPKL_F_K9_unique	29.2037	3.18452	Promoter (1-2kb)	17	58951185	58951513	329	1	ENSG00000275680	ENST00000613789	1088	Metazoa_SRP	Metazoan signal recognition particle RNA [Source:RFAM;Acc:RF00017]
19	8978866	8979184	319	*	8979173	3.197	3.26958	5.7742e-07	shPKL_F_K9_unique	29.2037	3.18452	Promoter (2-3kb)	19	8848844	8981342	132499	2	ENSG00000181143	ENST00000397910	2158	MUC16	mucin 16, cell surface associated [Source:HGNC Symbol;Acc:HGNC:15582]
16	3373100	3373329	230	*	3373235	3.19106	3.43518	2.4027e-07	shPKL_F_K9_unique	32.6885	3.57924	Promoter (<=1kb)	16	3370979	3372668	1690	2	ENSG00000232196	ENST00000399974	-432	MTRNR2L4	MT-RNR2 like 4 [Source:HGNC Symbol;Acc:HGNC:37161]
4	705336	705778	443	*	705569	3.19078	6.20893	1.65312e-42	shPKL_F_K9_unique	223.528	24.4801	Promoter (<=1kb)	4	705748	734943	29196	1	ENSG00000185619	ENST00000419774	0	PCGF3	polycomb group ring finger 3 [Source:HGNC Symbol;Acc:HGNC:10066]
11	73508562	73508759	198	*	73508664	3.19039	3.07994	3.40305e-06	shPKL_F_K9_unique	25.5479	2.79867	Promoter (1-2kb)	11	73510658	73510820	163	1	ENSG00000256148	ENST00000540641	-1899	AP000763.2	mitochondrially encoded cytochrome c oxidase I (MT-COI) pseudogene
14	54468294	54468509	216	*	54468426	3.19039	3.07994	3.40305e-06	shPKL_F_K9_unique	25.5479	2.79867	Promoter (2-3kb)	14	54470709	54471218	510	1	ENSG00000258753	ENST00000554046	-2200	AL359792.1	novel transcript
17	83144682	83145266	585	*	83144795	3.18061	3.99718	1.593e-10	shPKL_F_K9_unique	48.0839	5.30323	Promoter (<=1kb)	17	83144131	83177607	33477	1	ENSG00000262898	ENST00000572343	551	AC139099.2	novel transcript
1	17037336	17037766	431	*	17037384	1.55326	4.1427	0.000385471	shPKL_F_K9_unique	30.2598	10.3107	Intron (ENST00000375499/ENSG00000117118, intron 2 of 7)	1	17027656	17044877	17222	2	ENSG00000117118	ENST00000475506	7111	SDHB	succinate dehydrogenase complex iron sulfur subunit B [Source:HGNC Symbol;Acc:HGNC:10681]
11	3422797	3423027	231	*	3422880	3.17814	4.72766	5.13456e-16	shPKL_F_K9_unique	79.7126	8.80664	Promoter (<=1kb)	11	3410352	3422496	12145	2	ENSG00000166492	ENST00000448322	-301	FAM86GP	family with sequence similarity 86 member G, pseudogene [Source:HGNC Symbol;Acc:HGNC:42358]
1	17266674	17266897	224	*	17266784	0.21322	5.10229	0.040022	shPKL_F_K9_unique	36.9857	31.9042	Exon (ENST00000375460/ENSG00000142619, exon 5 of 16)	1	17277889	17277975	87	1	ENSG00000266634	ENST00000582732	-10992	MIR3972	microRNA 3972 [Source:HGNC Symbol;Acc:HGNC:41876]
13	21260677	21260943	267	*	21260753	3.16486	3.24593	1.04657e-06	shPKL_F_K9_unique	28.4106	3.16783	Promoter (<=1kb)	13	21260032	21261580	1549	1	ENSG00000235438	ENST00000418437	645	ESRRAP2	estrogen-related receptor alpha pseudogene 2 [Source:HGNC Symbol;Acc:HGNC:24647]
1	17412110	17412410	301	*	17412405	-0.49459	5.38863	0.0115855	shPKL_F_K9_unique	35.2935	49.7258	Exon (ENST00000375436/ENSG00000179051, exon 11 of 13)	1	17407839	17409046	1208	2	ENSG00000179051	ENST00000474892	-3064	RCC2	regulator of chromosome condensation 2 [Source:HGNC Symbol;Acc:HGNC:30297]
8	12659554	12659748	195	*	12659582	3.16345	3.41486	4.2859e-07	shPKL_F_K9_unique	31.9243	3.56311	Promoter (<=1kb)	8	12626392	12659651	33260	2	ENSG00000283674	ENST00000636990	0	AC068587.4	novel transcript
1	17509663	17509980	318	*	17509753	0.70266	4.98864	0.00710869	shPKL_F_K9_unique	40.5034	24.8868	Distal Intergenic	1	17539698	17697869	158172	1	ENSG00000074964	ENST00000361221	-29718	ARHGEF10L	Rho guanine nucleotide exchange factor 10 like [Source:HGNC Symbol;Acc:HGNC:25540]
7	73005551	73005985	435	*	73005894	3.15586	3.85022	3.04166e-09	shPKL_F_K9_unique	43.0562	4.83089	Promoter (<=1kb)	7	72969696	73005721	36026	2	ENSG00000174353	ENST00000436857	0	STAG3L3	stromal antigen 3-like 3 (pseudogene) [Source:HGNC Symbol;Acc:HGNC:33845]
1	40416785	40417047	263	*	40416985	3.15195	3.05164	6.10203e-06	shPKL_F_K9_unique	24.7202	2.78113	Promoter (2-3kb)	1	40413977	40415369	1393	1	ENSG00000084070	ENST00000487871	2808	SMAP2	small ArfGAP2 [Source:HGNC Symbol;Acc:HGNC:25082]
13	22934045	22934334	290	*	22934056	3.15195	3.05164	6.10203e-06	shPKL_F_K9_unique	24.7202	2.78113	Promoter (2-3kb)	13	22931537	22931999	463	1	ENSG00000283075	ENST00000635091	2508	AL157931.2	novel transcript
7	128776351	128776647	297	*	128776593	3.13712	3.69937	7.01505e-09	shPKL_F_K9_unique	38.5305	4.37964	Promoter (<=1kb)	7	128772491	128775790	3300	2	ENSG00000128617	ENST00000249389	-561	OPN1SW	opsin 1, short wave sensitive [Source:HGNC Symbol;Acc:HGNC:1012]
7	150003195	150003879	685	*	150003602	3.13683	3.83621	5.44965e-09	shPKL_F_K9_unique	42.3599	4.81588	Promoter (2-3kb)	7	150000752	150005124	4373	1	ENSG00000260555	ENST00000565102	2443	AC092681.2	novel transcript
1	17679430	17679768	339	*	17679740	0.17035	5.22432	0.0389452	shPKL_F_K9_unique	39.6567	35.2399	Intron (ENST00000361221/ENSG00000074964, intron 26 of 28)	1	17694047	17697874	3828	1	ENSG00000074964	ENST00000495593	-14279	ARHGEF10L	Rho guanine nucleotide exchange factor 10 like [Source:HGNC Symbol;Acc:HGNC:25540]
1	17684685	17684904	220	*	17684749	0.13099	5.55768	0.0377233	shPKL_F_K9_unique	49.2885	45.0105	Intron (ENST00000361221/ENSG00000074964, intron 26 of 28)	1	17694047	17697874	3828	1	ENSG00000074964	ENST00000495593	-9143	ARHGEF10L	Rho guanine nucleotide exchange factor 10 like [Source:HGNC Symbol;Acc:HGNC:25540]
1	17686393	17686599	207	*	17686400	0.11503	5.08245	0.0468241	shPKL_F_K9_unique	35.2602	32.558	Intron (ENST00000361221/ENSG00000074964, intron 26 of 28)	1	17694047	17697874	3828	1	ENSG00000074964	ENST00000495593	-7448	ARHGEF10L	Rho guanine nucleotide exchange factor 10 like [Source:HGNC Symbol;Acc:HGNC:25540]
7	128477297	128477493	197	*	128477313	3.13642	4.86693	3.96843e-17	shPKL_F_K9_unique	86.5306	9.84044	Promoter (<=1kb)	7	128476754	128506602	29849	1	ENSG00000165055	ENST00000480046	543	METTL2B	methyltransferase like 2B [Source:HGNC Symbol;Acc:HGNC:18272]
1	17739625	17739916	292	*	17739812	1.85151	4.00141	8.89549e-05	shPKL_F_K9_unique	30.4245	8.43071	Intron (ENST00000430540/ENSG00000236648, intron 3 of 3)	1	17755333	17827063	71731	1	ENSG00000117148	ENST00000375406	-15417	ACTL8	actin like 8 [Source:HGNC Symbol;Acc:HGNC:24018]
1	17750171	17750533	363	*	17750373	1.35183	4.46832	0.000599741	shPKL_F_K9_unique	35.3646	13.8557	Distal Intergenic	1	17755333	17827063	71731	1	ENSG00000117148	ENST00000375406	-4800	ACTL8	actin like 8 [Source:HGNC Symbol;Acc:HGNC:24018]
1	17886940	17887176	237	*	17887076	0.86987	4.45607	0.00704499	shPKL_F_K9_unique	29.6715	16.2361	Distal Intergenic	1	17822982	17827061	4080	1	ENSG00000117148	ENST00000617065	63958	ACTL8	actin like 8 [Source:HGNC Symbol;Acc:HGNC:24018]
1	17948570	17948824	255	*	17948621	0.82392	4.13222	0.0168132	shPKL_F_K9_unique	23.3311	13.1798	Distal Intergenic	1	18015712	18045612	29901	1	ENSG00000284653	ENST00000641892	-66888	AL357509.1	novel transcript
1	17999432	17999722	291	*	17999676	1.07734	3.92118	0.00751021	shPKL_F_K9_unique	22.0063	10.4288	Distal Intergenic	1	18015712	18045612	29901	1	ENSG00000284653	ENST00000641892	-15990	AL357509.1	novel transcript
1	18007733	18007941	209	*	18007935	0.40809	4.28966	0.0403508	shPKL_F_K9_unique	22.5288	16.9782	Distal Intergenic	1	18015712	18045612	29901	1	ENSG00000284653	ENST00000641892	-7771	AL357509.1	novel transcript
1	18009301	18009492	192	*	18009327	0.46044	4.15474	0.0405118	shPKL_F_K9_unique	20.8931	15.1844	Distal Intergenic	1	18015712	18045612	29901	1	ENSG00000284653	ENST00000641892	-6220	AL357509.1	novel transcript
1	18050588	18050888	301	*	18050743	1.93764	3.81468	9.78546e-05	shPKL_F_K9_unique	27.5408	7.18932	Distal Intergenic	1	18065657	18074412	8756	1	ENSG00000261781	ENST00000569711	-14769	LINC01654	long intergenic non-protein coding RNA 1654 [Source:HGNC Symbol;Acc:HGNC:52442]
1	18309517	18309952	436	*	18309687	0.14942	5.10777	0.0448731	shPKL_F_K9_unique	36.3146	32.7417	Intron (ENST00000251296/ENSG00000117154, intron 3 of 9)	1	18278845	18376367	97523	1	ENSG00000117154	ENST00000412684	30672	IGSF21	immunoglobin superfamily member 21 [Source:HGNC Symbol;Acc:HGNC:28246]
1	18357854	18358055	202	*	18357983	1.1379	3.76958	0.0093272	shPKL_F_K9_unique	20.2315	9.1936	Intron (ENST00000251296/ENSG00000117154, intron 4 of 9)	1	18361367	18378483	17117	1	ENSG00000117154	ENST00000497331	-3312	IGSF21	immunoglobin superfamily member 21 [Source:HGNC Symbol;Acc:HGNC:28246]
19	42241952	42242192	241	*	42242029	3.134	5.55622	2.60602e-26	shPKL_F_K9_unique	139.413	15.8809	Promoter (<=1kb)	19	42230190	42241893	11704	2	ENSG00000105723	ENST00000398249	-59	GSK3A	glycogen synthase kinase 3 alpha [Source:HGNC Symbol;Acc:HGNC:4616]
1	18469905	18470153	249	*	18470036	0.2521	4.68996	0.0473382	shPKL_F_K9_unique	28.1685	23.6523	Distal Intergenic	1	18480982	18486126	5145	1	ENSG00000179023	ENST00000400664	-10829	KLHDC7A	kelch domain containing 7A [Source:HGNC Symbol;Acc:HGNC:26791]
1	18734494	18734734	241	*	18734540	0.66098	5.05524	0.00741466	shPKL_F_K9_unique	41.8087	26.4419	Intron (ENST00000420770/ENSG00000009709, intron 7 of 8)	1	18631524	18736102	104579	1	ENSG00000009709	ENST00000400661	102970	PAX7	paired box 7 [Source:HGNC Symbol;Acc:HGNC:8621]
1	18764320	18764518	199	*	18764451	1.45044	3.85798	0.0022449	shPKL_F_K9_unique	23.9707	8.77111	Distal Intergenic	1	18839599	18859682	20084	2	ENSG00000179002	ENST00000375371	95164	TAS1R2	taste 1 receptor member 2 [Source:HGNC Symbol;Acc:HGNC:14905]
21	32586664	32587169	506	*	32586938	3.13368	4.19884	2.17117e-11	shPKL_F_K9_unique	54.4054	6.19883	Promoter (<=1kb)	21	32576849	32587373	10525	2	ENSG00000242220	ENST00000582575	204	TCP10L	t-complex 10 like [Source:HGNC Symbol;Acc:HGNC:11657]
16	3295439	3295711	273	*	3295562	3.13164	3.22147	1.04657e-06	shPKL_F_K9_unique	27.6133	3.15066	Promoter (2-3kb)	16	3292879	3293403	525	1	ENSG00000279031	ENST00000622977	2560	AC004232.2	TEC
1	18918180	18918658	479	*	18918353	-0.34035	6.23218	0.0111782	shPKL_F_K9_unique	66.8104	84.5863	Exon (ENST00000455833/ENSG00000169991, exon 4 of 9)	1	18908291	18911992	3702	2	ENSG00000169991	ENST00000355609	-6188	IFFO2	intermediate filament family orphan 2 [Source:HGNC Symbol;Acc:HGNC:27006]
1	18918931	18919364	434	*	18919301	-0.11589	6.00246	0.0318423	shPKL_F_K9_unique	61.5853	66.7366	Intron (ENST00000455833/ENSG00000169991, intron 3 of 8)	1	18908291	18911992	3702	2	ENSG00000169991	ENST00000355609	-6939	IFFO2	intermediate filament family orphan 2 [Source:HGNC Symbol;Acc:HGNC:27006]
1	18938507	18939050	544	*	18938513	-0.81633	6.09011	0.000147737	shPKL_F_K9_unique	51.3377	90.4014	Intron (ENST00000455833/ENSG00000169991, intron 1 of 8)	1	18908340	18955698	47359	2	ENSG00000169991	ENST00000416166	16648	IFFO2	intermediate filament family orphan 2 [Source:HGNC Symbol;Acc:HGNC:27006]
19	12333394	12333832	439	*	12333423	3.13164	3.22147	1.04657e-06	shPKL_F_K9_unique	27.6133	3.15066	Promoter (<=1kb)	19	12317477	12333633	16157	2	ENSG00000188868	ENST00000293725	0	ZNF563	zinc finger protein 563 [Source:HGNC Symbol;Acc:HGNC:30498]
22	19258409	19258704	296	*	19258570	3.13164	3.22147	1.04657e-06	shPKL_F_K9_unique	27.6133	3.15066	Promoter (<=1kb)	22	19257520	19258806	1287	1	ENSG00000233471	ENST00000446618	889	KRT18P62	keratin 18 pseudogene 62 [Source:HGNC Symbol;Acc:HGNC:48889]
1	18978533	18978926	394	*	18978795	3.09724	3.19616	1.89058e-06	shPKL_F_K9_unique	26.8115	3.13298	Distal Intergenic	1	18904280	18956676	52397	2	ENSG00000169991	ENST00000455833	-21857	IFFO2	intermediate filament family orphan 2 [Source:HGNC Symbol;Acc:HGNC:27006]
1	19007621	19008032	412	*	19007975	-0.24303	5.53715	0.029291	shPKL_F_K9_unique	42.6844	50.5161	Distal Intergenic	1	18904280	18956676	52397	2	ENSG00000169991	ENST00000455833	-50945	IFFO2	intermediate filament family orphan 2 [Source:HGNC Symbol;Acc:HGNC:27006]
1	19086481	19086779	299	*	19086537	-0.20953	5.24367	0.0360956	shPKL_F_K9_unique	35.2341	40.7418	Exon (ENST00000375254/ENSG00000127481, exon 100 of 106)	1	19074510	19082240	7731	2	ENSG00000127481	ENST00000375225	-4241	UBR4	ubiquitin protein ligase E3 component n-recognin 4 [Source:HGNC Symbol;Acc:HGNC:30313]
1	16600953	16601182	230	*	16601032	3.12831	3.54638	7.48068e-08	shPKL_F_K9_unique	34.5481	3.95101	Promoter (1-2kb)	1	16599603	16603049	3447	2	ENSG00000219481	ENST00000599908	1867	NBPF1	NBPF member 1 [Source:HGNC Symbol;Acc:HGNC:26088]
19	49324810	49325291	482	*	49325055	3.12831	3.54638	7.48068e-08	shPKL_F_K9_unique	34.5481	3.95101	Promoter (<=1kb)	19	49289638	49325191	35554	2	ENSG00000063127	ENST00000335875	0	SLC6A16	solute carrier family 6 member 16 [Source:HGNC Symbol;Acc:HGNC:13622]
16	22436740	22437617	878	*	22437421	3.12476	4.59799	1.1989e-14	shPKL_F_K9_unique	71.5249	8.19995	Promoter (<=1kb)	16	22364928	22437165	72238	2	ENSG00000140743	ENST00000569045	0	CDR2	cerebellar degeneration related protein 2 [Source:HGNC Symbol;Acc:HGNC:1799]
1	1699456	1699672	217	*	1699585	3.11777	2.35022	0.000518799	shPKL_F_K9_unique	15.023	1.73068	Promoter (<=1kb)	1	1699942	1701782	1841	1	ENSG00000215914	ENST00000234610	-270	MMP23A	matrix metallopeptidase 23A (pseudogene) [Source:HGNC Symbol;Acc:HGNC:7170]
7	30285797	30286183	387	*	30286105	3.11742	3.82193	5.44965e-09	shPKL_F_K9_unique	41.6614	4.80061	Promoter (<=1kb)	7	30285574	30288993	3420	1	ENSG00000180233	ENST00000459998	223	ZNRF2	zinc and ring finger 2 [Source:HGNC Symbol;Acc:HGNC:22316]
6	72317068	72317263	196	*	72317111	3.11484	2.82193	1.508e-05	shPKL_F_K9_unique	20.812	2.40246	Promoter (<=1kb)	6	72316599	72317436	838	2	ENSG00000218732	ENST00000406139	173	AL035633.1	forkhead box H1 (FOXH1) pseudogene
12	51769007	51769204	198	*	51769110	3.11194	3.0222	1.08965e-05	shPKL_F_K9_unique	23.8872	2.76298	Promoter (<=1kb)	12	51768972	51770009	1038	1	ENSG00000196876	ENST00000627665	35	SCN8A	sodium voltage-gated channel alpha subunit 8 [Source:HGNC Symbol;Acc:HGNC:10596]
9	35509238	35509442	205	*	35509250	3.11194	3.0222	1.08965e-05	shPKL_F_K9_unique	23.8872	2.76298	Promoter (1-2kb)	9	35507564	35507873	310	1	ENSG00000235619	ENST00000450395	1674	RPL36AP33	ribosomal protein L36a pseudogene 33 [Source:HGNC Symbol;Acc:HGNC:36475]
4	706062	706567	506	*	706218	3.10753	6.19145	1.59978e-39	shPKL_F_K9_unique	214.556	24.8932	Promoter (<=1kb)	4	705943	767864	61922	1	ENSG00000185619	ENST00000440452	119	PCGF3	polycomb group ring finger 3 [Source:HGNC Symbol;Acc:HGNC:10066]
1	19333850	19334053	204	*	19333961	0.24979	5.37932	0.0326026	shPKL_F_K9_unique	45.3872	38.1716	Distal Intergenic	1	19324754	19328081	3328	1	ENSG00000040487	ENST00000432465	9096	SLC66A1	solute carrier family 66 member 1 [Source:HGNC Symbol;Acc:HGNC:26001]
1	19352959	19353195	237	*	19353079	-0.33924	5.71031	0.0196966	shPKL_F_K9_unique	46.5494	58.8891	Intron (ENST00000264202/ENSG00000077549, intron 6 of 8)	1	19339137	19346362	7226	2	ENSG00000077549	ENST00000674299	-6597	CAPZB	capping actin protein of muscle Z-line subunit beta [Source:HGNC Symbol;Acc:HGNC:1491]
1	19359439	19359734	296	*	19359647	0.91199	5.1427	0.00174893	shPKL_F_K9_unique	48.4591	25.7537	Intron (ENST00000264202/ENSG00000077549, intron 4 of 8)	1	19339137	19346362	7226	2	ENSG00000077549	ENST00000674299	-13077	CAPZB	capping actin protein of muscle Z-line subunit beta [Source:HGNC Symbol;Acc:HGNC:1491]
4	707078	707389	312	*	707198	3.10152	5.5905	8.0834e-27	shPKL_F_K9_unique	141.167	16.4468	Promoter (1-2kb)	4	705943	767864	61922	1	ENSG00000185619	ENST00000440452	1135	PCGF3	polycomb group ring finger 3 [Source:HGNC Symbol;Acc:HGNC:10066]
17	625213	625417	205	*	625216	3.09724	3.19616	1.89058e-06	shPKL_F_K9_unique	26.8115	3.13298	Promoter (2-3kb)	17	600880	628231	27352	2	ENSG00000141252	ENST00000570650	2814	VPS53	VPS53 subunit of GARP complex [Source:HGNC Symbol;Acc:HGNC:25608]
1	19630319	19630562	244	*	19630380	1.27647	4.12928	0.00218883	shPKL_F_K9_unique	27.2374	11.2437	Intron (ENST00000602662/ENSG00000158747, intron 1 of 3)	1	19640554	19656934	16381	1	ENSG00000158747	ENST00000428975	-9992	NBL1	NBL1, DAN family BMP antagonist [Source:HGNC Symbol;Acc:HGNC:7650]
16	2681805	2683080	1276	*	2682832	3.09565	6.22561	7.27978e-40	shPKL_F_K9_unique	218.794	25.5948	Promoter (<=1kb)	16	2682523	2709030	26508	1	ENSG00000167977	ENST00000301738	0	KCTD5	potassium channel tetramerization domain containing 5 [Source:HGNC Symbol;Acc:HGNC:21423]
1	19671898	19672265	368	*	19671969	0.51625	5.04174	0.0198693	shPKL_F_K9_unique	39.3929	27.5431	Intron (ENST00000289753/ENSG00000158748, intron 1 of 2)	1	19664875	19680966	16092	1	ENSG00000158748	ENST00000289753	7023	HTR6	5-hydroxytryptamine receptor 6 [Source:HGNC Symbol;Acc:HGNC:5301]
1	19678408	19679102	695	*	19678945	0.47092	5.63442	0.0111461	shPKL_F_K9_unique	58.4803	42.1937	Exon (ENST00000289753/ENSG00000158748, exon 2 of 3)	1	19664875	19680966	16092	1	ENSG00000158748	ENST00000289753	13533	HTR6	5-hydroxytryptamine receptor 6 [Source:HGNC Symbol;Acc:HGNC:5301]
1	19679390	19679783	394	*	19679572	0.62021	5.48	0.00578098	shPKL_F_K9_unique	55.3345	35.9993	3' UTR	1	19664875	19680966	16092	1	ENSG00000158748	ENST00000289753	14515	HTR6	5-hydroxytryptamine receptor 6 [Source:HGNC Symbol;Acc:HGNC:5301]
1	19695001	19695223	223	*	19695092	0.51166	5.32193	0.0134111	shPKL_F_K9_unique	47.7608	33.5003	Intron (ENST00000294543/ENSG00000162542, intron 14 of 15)	1	19694492	19701210	6719	2	ENSG00000162542	ENST00000494342	5987	TMCO4	transmembrane and coiled-coil domains 4 [Source:HGNC Symbol;Acc:HGNC:27393]
1	19734269	19734761	493	*	19734330	0.74221	4.845	0.00777536	shPKL_F_K9_unique	37.1709	22.2217	Intron (ENST00000294543/ENSG00000162542, intron 13 of 15)	1	19682242	19738419	56178	2	ENSG00000162542	ENST00000489814	3658	TMCO4	transmembrane and coiled-coil domains 4 [Source:HGNC Symbol;Acc:HGNC:27393]
7	72925205	72925909	705	*	72925434	3.09368	5.58473	1.45192e-26	shPKL_F_K9_unique	140.222	16.4258	Promoter (<=1kb)	7	72924418	72925125	708	2	ENSG00000272843	ENST00000608799	-80	AC211476.2	novel transcript, antisense to POM121
1	19825177	19825587	411	*	19825260	1.17791	3.79903	0.00666229	shPKL_F_K9_unique	20.937	9.25396	Distal Intergenic	1	19814029	19815283	1255	2	ENSG00000178828	ENST00000375121	-9894	RNF186	ring finger protein 186 [Source:HGNC Symbol;Acc:HGNC:25978]
1	1724171	1724564	394	*	1724318	3.09256	3.66658	2.30261e-08	shPKL_F_K9_unique	37.0874	4.34784	Promoter (<=1kb)	1	1702379	1724357	21979	2	ENSG00000008128	ENST00000404249	0	CDK11A	cyclin dependent kinase 11A [Source:HGNC Symbol;Acc:HGNC:1730]
1	1512845	1513199	355	*	1513053	3.09195	4.75092	9.23066e-16	shPKL_F_K9_unique	78.6239	9.22112	Promoter (<=1kb)	1	1512530	1534685	22156	1	ENSG00000197785	ENST00000536055	315	ATAD3A	ATPase family AAA domain containing 3A [Source:HGNC Symbol;Acc:HGNC:25567]
1	19984487	19984786	300	*	19984606	1.78506	3.612	0.000947993	shPKL_F_K9_unique	22.6986	6.58631	Distal Intergenic	1	19975673	19980416	4744	2	ENSG00000188257	ENST00000482011	-4071	PLA2G2A	phospholipase A2 group IIA [Source:HGNC Symbol;Acc:HGNC:9031]
2	240043245	240043713	469	*	240043509	3.07741	3.79248	1.73622e-08	shPKL_F_K9_unique	40.2575	4.7693	Promoter (2-3kb)	2	240045077	240046072	996	2	ENSG00000178586	ENST00000319423	2359	OR6B3	olfactory receptor family 6 subfamily B member 3 [Source:HGNC Symbol;Acc:HGNC:15042]
3	195955600	195955942	343	*	195955747	3.07741	3.79248	1.73622e-08	shPKL_F_K9_unique	40.2575	4.7693	Promoter (1-2kb)	3	195953349	195954485	1137	2	ENSG00000260261	ENST00000641191	-1115	AC124944.2	programmed cell death 6 (PDCD6) pseudogene
16	138598	139021	424	*	138802	3.07466	4.82148	7.28091e-16	shPKL_F_K9_unique	82.0713	9.74154	Promoter (<=1kb)	16	85386	138673	53288	2	ENSG00000103148	ENST00000611875	0	NPRL3	NPR3 like, GATOR1 complex subunit [Source:HGNC Symbol;Acc:HGNC:14124]
11	71224266	71224494	229	*	71224454	3.0695	3.6496	4.15594e-08	shPKL_F_K9_unique	36.3618	4.33147	Promoter (<=1kb)	11	70469435	71224762	755328	2	ENSG00000162105	ENST00000601538	268	SHANK2	SH3 and multiple ankyrin repeat domains 2 [Source:HGNC Symbol;Acc:HGNC:14295]
1	20205717	20205924	208	*	20205777	1.38253	4.20734	0.000718378	shPKL_F_K9_unique	29.8282	11.4405	Distal Intergenic	1	20184242	20186486	2245	2	ENSG00000225986	ENST00000442226	-19231	UBXN10-AS1	UBXN10 antisense RNA 1 [Source:HGNC Symbol;Acc:HGNC:41141]
1	20222459	20222693	235	*	20222628	0.80335	4.06464	0.0214835	shPKL_F_K9_unique	22.1052	12.6667	Distal Intergenic	1	20243095	20244655	1561	1	ENSG00000228105	ENST00000435552	-20402	LINC01757	long intergenic non-protein coding RNA 1757 [Source:HGNC Symbol;Acc:HGNC:52546]
1	20337155	20337462	308	*	20337156	0.3241	4.60807	0.0441424	shPKL_F_K9_unique	27.2866	21.7964	Intron (ENST00000485375/ENSG00000158816, intron 13 of 21)	1	20332918	20354222	21305	1	ENSG00000158816	ENST00000525343	4237	VWA5B1	von Willebrand factor A domain containing 5B1 [Source:HGNC Symbol;Acc:HGNC:26538]
1	20350191	20350405	215	*	20350329	1.25066	4.28493	0.00207915	shPKL_F_K9_unique	30.07	12.6372	3' UTR	1	20332918	20354222	21305	1	ENSG00000158816	ENST00000525343	17273	VWA5B1	von Willebrand factor A domain containing 5B1 [Source:HGNC Symbol;Acc:HGNC:26538]
1	20358165	20358480	316	*	20358249	-0.24393	5.21836	0.0332459	shPKL_F_K9_unique	34.2111	40.5132	Downstream (2-3kb)	1	20332918	20354222	21305	1	ENSG00000158816	ENST00000525343	25247	VWA5B1	von Willebrand factor A domain containing 5B1 [Source:HGNC Symbol;Acc:HGNC:26538]
1	20494732	20494998	267	*	20494940	-0.81349	5.72361	0.000625948	shPKL_F_K9_unique	39.8597	70.0519	Distal Intergenic	1	20482391	20486210	3820	2	ENSG00000162545	ENST00000375078	-8522	CAMK2N1	calcium/calmodulin dependent protein kinase II inhibitor 1 [Source:HGNC Symbol;Acc:HGNC:24190]
1	20534021	20534220	200	*	20534087	1.62063	4.32103	9.4792e-05	shPKL_F_K9_unique	35.05	11.398	Distal Intergenic	1	20525989	20526751	763	1	ENSG00000215520	ENST00000443195	8032	RPS4XP4	ribosomal protein S4X pseudogene 4 [Source:HGNC Symbol;Acc:HGNC:36545]
1	20607871	20608094	224	*	20608010	0.12645	4.81468	0.0512433	shPKL_F_K9_unique	29.4032	26.9358	Intron (ENST00000461985/ENSG00000158825, intron 2 of 2)	1	20589097	20618903	29807	1	ENSG00000158825	ENST00000375071	18774	CDA	cytidine deaminase [Source:HGNC Symbol;Acc:HGNC:1712]
1	20641917	20642167	251	*	20641981	0.04637	5.57709	0.0397822	shPKL_F_K9_unique	48.5123	46.9778	Intron (ENST00000321556/ENSG00000158828, intron 3 of 7)	1	20645508	20651510	6003	1	ENSG00000158828	ENST00000400490	-3341	PINK1	PTEN induced kinase 1 [Source:HGNC Symbol;Acc:HGNC:14581]
17	38996397	38996649	253	*	38996514	3.06456	2.78493	2.75373e-05	shPKL_F_K9_unique	19.9347	2.38278	Promoter (<=1kb)	17	38996323	38996624	302	2	ENSG00000265428	ENST00000580084	0	AC006441.2	ribosomal protein L36 (RPL36) pseudogene
1	20723585	20723841	257	*	20723611	-0.42936	6.38654	0.00484279	shPKL_F_K9_unique	72.0967	97.0883	Exon (ENST00000444387/ENSG00000189410, exon 8 of 10)	1	20664016	20718017	54002	2	ENSG00000117245	ENST00000247986	-5568	KIF17	kinesin family member 17 [Source:HGNC Symbol;Acc:HGNC:19167]
1	20727000	20727342	343	*	20727262	-0.43855	6.62086	0.00297795	shPKL_F_K9_unique	84.5414	114.574	5' UTR	1	20727032	20731175	4144	2	ENSG00000189410	ENST00000519434	3833	SH2D5	SH2 domain containing 5 [Source:HGNC Symbol;Acc:HGNC:28819]
4	3955406	3955630	225	*	3955496	3.06451	4.89416	7.11863e-17	shPKL_F_K9_unique	86.0087	10.2809	Promoter (<=1kb)	4	3941760	3955415	13656	2	ENSG00000251669	ENST00000313946	0	FAM86EP	family with sequence similarity 86 member E, pseudogene [Source:HGNC Symbol;Acc:HGNC:28017]
2	242088563	242089308	746	*	242088780	3.0627	4.6427	5.39503e-14	shPKL_F_K9_unique	72.2063	8.64191	Promoter (<=1kb)	2	242088633	242140638	52006	1	ENSG00000220804	ENST00000456398	0	LINC01881	long intergenic non-protein coding RNA 1881 [Source:HGNC Symbol;Acc:HGNC:52700]
X	57909308	57909826	519	*	57909434	3.04986	3.48864	4.2859e-07	shPKL_F_K9_unique	32.3024	3.90064	Promoter (<=1kb)	23	57906708	57910820	4113	2	ENSG00000198205	ENST00000358697	994	ZXDA	zinc finger X-linked duplicated A [Source:HGNC Symbol;Acc:HGNC:13198]
17	30710292	30710894	603	*	30710742	3.04795	5.03372	3.07096e-18	shPKL_F_K9_unique	94.2024	11.3904	Promoter (<=1kb)	17	30709608	30768876	59269	1	ENSG00000264538	ENST00000579526	684	SUZ12P1	SUZ12 pseudogene 1 [Source:HGNC Symbol;Acc:HGNC:32421]
1	21035224	21036056	833	*	21035582	2.41649	4.64097	1.54483e-09	shPKL_F_K9_unique	57.6484	10.7982	Intron (ENST00000374935/ENSG00000075151, intron 4 of 32)	1	20806470	21050994	244525	2	ENSG00000075151	ENST00000264211	14938	EIF4G3	eukaryotic translation initiation factor 4 gamma 3 [Source:HGNC Symbol;Acc:HGNC:3298]
1	21062035	21062291	257	*	21062263	1.28754	3.33621	0.00889456	shPKL_F_K9_unique	15.7795	6.46407	Intron (ENST00000374935/ENSG00000075151, intron 3 of 32)	1	20806470	21050994	244525	2	ENSG00000075151	ENST00000264211	-11041	EIF4G3	eukaryotic translation initiation factor 4 gamma 3 [Source:HGNC Symbol;Acc:HGNC:3298]
1	21124194	21124452	259	*	21124237	1.05776	3.96832	0.00832654	shPKL_F_K9_unique	22.5835	10.8486	Intron (ENST00000374935/ENSG00000075151, intron 2 of 32)	1	21064531	21111610	47080	2	ENSG00000075151	ENST00000463775	-12584	EIF4G3	eukaryotic translation initiation factor 4 gamma 3 [Source:HGNC Symbol;Acc:HGNC:3298]
22	22289535	22289988	454	*	22289920	3.04714	4.13515	1.259e-10	shPKL_F_K9_unique	50.5178	6.11171	Promoter (2-3kb)	22	22283928	22287220	3293	2	ENSG00000274422	ENST00000610778	-2315	AC245060.5	novel transcript
3	126205181	126205477	297	*	126205357	3.04588	3.63222	4.15594e-08	shPKL_F_K9_unique	35.6335	4.31477	Promoter (1-2kb)	3	126207255	126210166	2912	1	ENSG00000246022	ENST00000500525	-1778	ALDH1L1-AS2	ALDH1L1 antisense RNA 2 [Source:HGNC Symbol;Acc:HGNC:42446]
22	48574557	48574787	231	*	48574616	3.0445	3.32732	5.7742e-07	shPKL_F_K9_unique	28.8314	3.49446	Promoter (1-2kb)	22	48576306	48751932	175627	1	ENSG00000219438	ENST00000358295	-1519	TAFA5	TAFA chemokine like family member 5 [Source:HGNC Symbol;Acc:HGNC:21592]
1	21322312	21322617	306	*	21322477	-0.6374	6.36831	0.000529172	shPKL_F_K9_unique	66.2388	103.036	Intron (ENST00000415912/ENSG00000117298, intron 1 of 18)	1	21272835	21345137	72303	2	ENSG00000117298	ENST00000463334	22520	ECE1	endothelin converting enzyme 1 [Source:HGNC Symbol;Acc:HGNC:3146]
1	21329594	21329894	301	*	21329730	-0.29603	6.005	0.0182817	shPKL_F_K9_unique	57.9601	71.161	Intron (ENST00000415912/ENSG00000117298, intron 1 of 18)	1	21272835	21345137	72303	2	ENSG00000117298	ENST00000463334	15243	ECE1	endothelin converting enzyme 1 [Source:HGNC Symbol;Acc:HGNC:3146]
19	12945953	12946534	582	*	12946136	3.04287	5.60396	6.70447e-26	shPKL_F_K9_unique	139.624	16.942	Promoter (<=1kb)	19	12946005	12949576	3572	1	ENSG00000179262	ENST00000588826	0	RAD23A	RAD23 homolog A, nucleotide excision repair protein [Source:HGNC Symbol;Acc:HGNC:9812]
1	21376162	21376476	315	*	21376388	1.94239	3.63339	0.000276498	shPKL_F_K9_unique	24.3287	6.32997	Distal Intergenic	1	21397987	21398362	376	1	ENSG00000236216	ENST00000486095	-21511	PPP1R11P1	protein phosphatase 1 regulatory inhibitor subunit 11 pseudogene 1 [Source:HGNC Symbol;Acc:HGNC:16326]
1	21405007	21405204	198	*	21405046	1.66319	3.69937	0.000947993	shPKL_F_K9_unique	23.1183	7.2994	Distal Intergenic	1	21397987	21398362	376	1	ENSG00000236216	ENST00000486095	7020	PPP1R11P1	protein phosphatase 1 regulatory inhibitor subunit 11 pseudogene 1 [Source:HGNC Symbol;Acc:HGNC:16326]
9	38544765	38545433	669	*	38545066	3.04035	3.89395	3.04166e-09	shPKL_F_K9_unique	42.6398	5.18295	Promoter (<=1kb)	9	38540569	38545372	4804	2	ENSG00000283486	ENST00000625242	0	FAM95C	family with sequence similarity 95 member C [Source:HGNC Symbol;Acc:HGNC:45272]
1	21547969	21548278	310	*	21547975	0.02336	5.01499	0.0489207	shPKL_F_K9_unique	32.597	32.0735	Intron (ENST00000468526/ENSG00000162551, intron 1 of 4)	1	21551279	21578012	26734	1	ENSG00000162551	ENST00000374832	-3001	ALPL	alkaline phosphatase, biomineralization associated [Source:HGNC Symbol;Acc:HGNC:438]
1	21558117	21558526	410	*	21558347	0.71707	5.15899	0.00521904	shPKL_F_K9_unique	45.8079	27.8664	Intron (ENST00000468526/ENSG00000162551, intron 1 of 4)	1	21551279	21578012	26734	1	ENSG00000162551	ENST00000374832	6838	ALPL	alkaline phosphatase, biomineralization associated [Source:HGNC Symbol;Acc:HGNC:438]
1	21601876	21602109	234	*	21601915	-0.3198	6.20833	0.0124258	shPKL_F_K9_unique	66.1849	82.6095	Intron (ENST00000290101/ENSG00000076864, intron 20 of 26)	1	21586472	21591187	4716	1	ENSG00000233431	ENST00000457706	15404	LINC02596	long intergenic non-protein coding RNA 2596 [Source:HGNC Symbol;Acc:HGNC:53948]
1	21605884	21606117	234	*	21605888	0.29609	5.78082	0.0219939	shPKL_F_K9_unique	60.9211	49.6175	Exon (ENST00000290101/ENSG00000076864, exon 18 of 27)	1	21596221	21620041	23821	2	ENSG00000076864	ENST00000374763	13924	RAP1GAP	RAP1 GTPase activating protein [Source:HGNC Symbol;Acc:HGNC:9858]
1	21642670	21642866	197	*	21642851	-0.39742	5.73234	0.013532	shPKL_F_K9_unique	46.322	61.0131	Intron (ENST00000290101/ENSG00000076864, intron 2 of 26)	1	21596221	21651820	55600	2	ENSG00000076864	ENST00000471600	8954	RAP1GAP	RAP1 GTPase activating protein [Source:HGNC Symbol;Acc:HGNC:9858]
1	21687911	21688103	193	*	21688029	3.02461	3.1427	6.10203e-06	shPKL_F_K9_unique	25.194	3.09598	Intron (ENST00000308271/ENSG00000090686, intron 24 of 26)	1	21679199	21681252	2054	2	ENSG00000090686	ENST00000479177	-6659	USP48	ubiquitin specific peptidase 48 [Source:HGNC Symbol;Acc:HGNC:18533]
1	21754611	21754821	211	*	21754737	1.73322	3.75092	0.000391837	shPKL_F_K9_unique	24.548	7.38351	Intron (ENST00000308271/ENSG00000090686, intron 3 of 26)	1	21728612	21748191	19580	2	ENSG00000090686	ENST00000374730	-6420	USP48	ubiquitin specific peptidase 48 [Source:HGNC Symbol;Acc:HGNC:18533]
1	21758504	21758708	205	*	21758702	1.74959	3.4915	0.00110272	shPKL_F_K9_unique	20.6246	6.13346	Intron (ENST00000308271/ENSG00000090686, intron 1 of 26)	1	21768269	21768575	307	1	ENSG00000231978	ENST00000434488	-9561	AL590103.1	S100 calcium binding protein A11 (calgizzarin) (S100A11) pseudogene
22	24644329	24644567	239	*	24644505	3.03361	2.53841	0.000163078	shPKL_F_K9_unique	16.6242	2.03017	Promoter (<=1kb)	22	24644791	24650832	6042	1	ENSG00000284128	ENST00000382243	-224	AP000356.3	breakpoint cluster region pseudogene 3
2	130180682	130181623	942	*	130181408	3.02764	5.90408	4.45978e-31	shPKL_F_K9_unique	171.005	20.9701	Promoter (<=1kb)	2	130151405	130181579	30175	2	ENSG00000136699	ENST00000454468	0	SMPD4	sphingomyelin phosphodiesterase 4 [Source:HGNC Symbol;Acc:HGNC:32949]
15	53540667	53540909	243	*	53540670	3.02666	2.95943	3.42727e-05	shPKL_F_K9_unique	22.2042	2.72471	Promoter (<=1kb)	15	53513742	53541080	27339	2	ENSG00000166415	ENST00000614174	171	WDR72	WD repeat domain 72 [Source:HGNC Symbol;Acc:HGNC:26790]
1	21884912	21885424	513	*	21885144	0.31521	5.71398	0.0196966	shPKL_F_K9_unique	58.5496	47.0584	Exon (ENST00000374695/ENSG00000142798, exon 10 of 97)	1	21887235	21890694	3460	2	ENSG00000142798	ENST00000374673	5270	HSPG2	heparan sulfate proteoglycan 2 [Source:HGNC Symbol;Acc:HGNC:5273]
1	21887142	21887329	188	*	21887175	0.00757	5.66546	0.0394045	shPKL_F_K9_unique	50.8876	50.6214	Exon (ENST00000374695/ENSG00000142798, exon 9 of 97)	1	21887235	21890694	3460	2	ENSG00000142798	ENST00000374673	3365	HSPG2	heparan sulfate proteoglycan 2 [Source:HGNC Symbol;Acc:HGNC:5273]
5	29393097	29393328	232	*	29393220	3.02461	3.1427	6.10203e-06	shPKL_F_K9_unique	25.194	3.09598	Promoter (2-3kb)	5	29354195	29395973	41779	2	ENSG00000248391	ENST00000671200	2645	LINC02064	long intergenic non-protein coding RNA 2064 [Source:HGNC Symbol;Acc:HGNC:52909]
1	21901417	21901727	311	*	21901633	-0.24934	5.72651	0.0264337	shPKL_F_K9_unique	48.5648	57.727	Intron (ENST00000374695/ENSG00000142798, intron 1 of 96)	1	21887233	21896310	9078	2	ENSG00000142798	ENST00000412328	-5107	HSPG2	heparan sulfate proteoglycan 2 [Source:HGNC Symbol;Acc:HGNC:5273]
1	21904864	21905066	203	*	21904962	-0.03091	5.65602	0.0394045	shPKL_F_K9_unique	49.8859	50.9663	Intron (ENST00000374695/ENSG00000142798, intron 1 of 96)	1	21908098	21908580	483	1	ENSG00000232037	ENST00000423231	-3032	AL590556.1	ribosomal protein L21 (RPL21) pseudogene
5	140850232	140850494	263	*	140850375	3.02461	3.1427	6.10203e-06	shPKL_F_K9_unique	25.194	3.09598	Promoter (<=1kb)	5	140849105	140849696	592	2	ENSG00000278907	ENST00000623320	-536	AC005609.2	novel transcript, antisense to PCDHA9
1	19273685	19273916	232	*	19273824	3.02143	4.00141	2.26025e-09	shPKL_F_K9_unique	45.6367	5.62047	Promoter (<=1kb)	1	19265982	19273941	7960	2	ENSG00000211454	ENST00000457194	25	AKR7L	aldo-keto reductase family 7 like (gene/pseudogene) [Source:HGNC Symbol;Acc:HGNC:24056]
1	25405178	25405407	230	*	25405340	3.01157	2.74593	5.00679e-05	shPKL_F_K9_unique	19.0499	2.36222	Promoter (2-3kb)	1	25362359	25402702	40344	2	ENSG00000188672	ENST00000527747	-2476	RHCE	Rh blood group CcEe antigens [Source:HGNC Symbol;Acc:HGNC:10008]
9	111370013	111370250	238	*	111370161	3.01157	2.74593	5.00679e-05	shPKL_F_K9_unique	19.0499	2.36222	Promoter (<=1kb)	9	111365554	111370604	5051	2	ENSG00000136813	ENST00000465499	354	ECPAS	Ecm29 proteasome adaptor and scaffold [Source:HGNC Symbol;Acc:HGNC:29020]
1	22099055	22099341	287	*	22099270	0.93422	4.16096	0.00984974	shPKL_F_K9_unique	24.728	12.9408	3' UTR	1	22068340	22068827	488	2	ENSG00000271428	ENST00000604049	-30228	MPHOSPH6P1	MPHOSPH6 pseudogene 1 [Source:HGNC Symbol;Acc:HGNC:54549]
1	22108691	22108893	203	*	22108742	0.36176	5.04605	0.0303102	shPKL_F_K9_unique	37.4509	29.1448	Distal Intergenic	1	22127038	22129851	2814	2	ENSG00000162552	ENST00000415567	20958	WNT4	Wnt family member 4 [Source:HGNC Symbol;Acc:HGNC:12783]
1	22120036	22120333	298	*	22120184	-0.63098	5.66937	0.00382807	shPKL_F_K9_unique	40.8958	63.3317	3' UTR	1	22127038	22129851	2814	2	ENSG00000162552	ENST00000415567	9518	WNT4	Wnt family member 4 [Source:HGNC Symbol;Acc:HGNC:12783]
19	8444879	8445924	1046	*	8445371	3.00644	6.54712	8.00549e-47	shPKL_F_K9_unique	265.09	32.9888	Promoter (<=1kb)	19	8444920	8463852	18933	1	ENSG00000099783	ENST00000597813	0	HNRNPM	heterogeneous nuclear ribonucleoprotein M [Source:HGNC Symbol;Acc:HGNC:5046]
1	22160591	22160926	336	*	22160770	-0.25366	5.58402	0.0291886	shPKL_F_K9_unique	43.9318	52.3766	Distal Intergenic	1	22127474	22143969	16496	2	ENSG00000162552	ENST00000441048	-16622	WNT4	Wnt family member 4 [Source:HGNC Symbol;Acc:HGNC:12783]
1	22163361	22163696	336	*	22163541	0.41752	4.84413	0.030274	shPKL_F_K9_unique	33.1948	24.8533	Distal Intergenic	1	22127474	22143969	16496	2	ENSG00000162552	ENST00000441048	-19392	WNT4	Wnt family member 4 [Source:HGNC Symbol;Acc:HGNC:12783]
1	22178329	22178662	334	*	22178434	0.68317	4.65246	0.0139882	shPKL_F_K9_unique	31.8682	19.8474	Distal Intergenic	1	22127474	22143969	16496	2	ENSG00000162552	ENST00000441048	-34360	WNT4	Wnt family member 4 [Source:HGNC Symbol;Acc:HGNC:12783]
1	22188776	22189012	237	*	22188829	-0.0283	4.89782	0.0512891	shPKL_F_K9_unique	29.5209	30.1058	Distal Intergenic	1	22127474	22143969	16496	2	ENSG00000162552	ENST00000441048	-44807	WNT4	Wnt family member 4 [Source:HGNC Symbol;Acc:HGNC:12783]
1	22221376	22221880	505	*	22221709	1.057	4.88863	0.00111423	shPKL_F_K9_unique	42.7285	20.5366	Distal Intergenic	1	22266239	22266300	62	1	ENSG00000266564	ENST00000581169	-44359	MIR4418	microRNA 4418 [Source:HGNC Symbol;Acc:HGNC:41789]
1	22239205	22239548	344	*	22239397	-0.11515	5.51749	0.0380599	shPKL_F_K9_unique	44.0147	47.6716	Distal Intergenic	1	22266239	22266300	62	1	ENSG00000266564	ENST00000581169	-26691	MIR4418	microRNA 4418 [Source:HGNC Symbol;Acc:HGNC:41789]
1	22247055	22247416	362	*	22247251	-0.23095	5.39293	0.0324391	shPKL_F_K9_unique	38.7858	45.5192	Distal Intergenic	1	22266239	22266300	62	1	ENSG00000266564	ENST00000581169	-18823	MIR4418	microRNA 4418 [Source:HGNC Symbol;Acc:HGNC:41789]
1	22285489	22285742	254	*	22285578	0.99101	5.16742	0.000518591	shPKL_F_K9_unique	50.6652	25.4909	Distal Intergenic	1	22266239	22266300	62	1	ENSG00000266564	ENST00000581169	19250	MIR4418	microRNA 4418 [Source:HGNC Symbol;Acc:HGNC:41789]
1	22389260	22389551	292	*	22389426	-0.34058	4.9915	0.0303243	shPKL_F_K9_unique	28.2702	35.7975	Distal Intergenic	1	22364630	22366482	1853	2	ENSG00000279625	ENST00000624125	-22778	AL591122.1	TEC
1	22416726	22416919	194	*	22416770	-0.58797	5.47728	0.00578098	shPKL_F_K9_unique	36.3352	54.6164	Distal Intergenic	1	22428838	22511763	82926	1	ENSG00000184677	ENST00000650433	-11919	ZBTB40	zinc finger and BTB domain containing 40 [Source:HGNC Symbol;Acc:HGNC:29045]
1	22458142	22458345	204	*	22458214	2.01291	3.48289	0.000701733	shPKL_F_K9_unique	22.4609	5.56522	Intron (ENST00000650433/ENSG00000184677, intron 1 of 8)	1	22451867	22506241	54375	1	ENSG00000184677	ENST00000400239	6275	ZBTB40	zinc finger and BTB domain containing 40 [Source:HGNC Symbol;Acc:HGNC:29045]
1	22465114	22465573	460	*	22465484	2.62403	3.70893	1.58578e-06	shPKL_F_K9_unique	32.4679	5.26674	Intron (ENST00000650433/ENSG00000184677, intron 1 of 8)	1	22451867	22506241	54375	1	ENSG00000184677	ENST00000400239	13247	ZBTB40	zinc finger and BTB domain containing 40 [Source:HGNC Symbol;Acc:HGNC:29045]
1	22578121	22578619	499	*	22578172	1.23998	5.38409	1.97614e-05	shPKL_F_K9_unique	64.1813	27.173	Intron (ENST00000166244/ENSG00000070886, intron 3 of 16)	1	22563564	22589621	26058	1	ENSG00000070886	ENST00000374644	14557	EPHA8	EPH receptor A8 [Source:HGNC Symbol;Acc:HGNC:3391]
1	22587529	22587869	341	*	22587628	-0.04145	5.61034	0.0393927	shPKL_F_K9_unique	48.1551	49.5586	Intron (ENST00000166244/ENSG00000070886, intron 4 of 16)	1	22563564	22589621	26058	1	ENSG00000070886	ENST00000374644	23965	EPHA8	EPH receptor A8 [Source:HGNC Symbol;Acc:HGNC:3391]
1	22627571	22627822	252	*	22627672	0.39883	4.95532	0.0265338	shPKL_F_K9_unique	35.623	27.0191	Distal Intergenic	1	22633258	22633366	109	2	ENSG00000276835	ENST00000614019	5544	MIR6127	microRNA 6127 [Source:HGNC Symbol;Acc:HGNC:50163]
10	932032	932339	308	*	932189	2.99973	5.83472	3.21206e-29	shPKL_F_K9_unique	161.41	20.18	Promoter (<=1kb)	10	809497	931705	122209	2	ENSG00000107929	ENST00000316157	-327	LARP4B	La ribonucleoprotein 4B [Source:HGNC Symbol;Acc:HGNC:28987]
1	22672793	22673137	345	*	22673004	-0.45165	5.5091	0.0144034	shPKL_F_K9_unique	38.9426	53.2579	Distal Intergenic	1	22653236	22661637	8402	1	ENSG00000173369	ENST00000509305	19557	C1QB	complement C1q B chain [Source:HGNC Symbol;Acc:HGNC:1242]
1	22678366	22678723	358	*	22678635	1.36248	5.2652	8.01844e-06	shPKL_F_K9_unique	61.6676	23.9834	Distal Intergenic	1	22653236	22661637	8402	1	ENSG00000173369	ENST00000509305	25130	C1QB	complement C1q B chain [Source:HGNC Symbol;Acc:HGNC:1242]
1	22735721	22735942	222	*	22735828	-0.12393	5.7503	0.0355887	shPKL_F_K9_unique	51.5655	56.1907	Intron (ENST00000544305/ENSG00000133216, intron 1 of 6)	1	22719517	22719598	82	1	ENSG00000265422	ENST00000581646	16204	MIR4684	microRNA 4684 [Source:HGNC Symbol;Acc:HGNC:41695]
22	23431501	23431849	349	*	23431657	2.99686	3.59615	1.34269e-07	shPKL_F_K9_unique	34.1681	4.28031	Promoter (1-2kb)	22	23433564	23435071	1508	1	ENSG00000234928	ENST00000449711	-1715	LINC01659	long intergenic non-protein coding RNA 1659 [Source:HGNC Symbol;Acc:HGNC:52447]
1	22842559	22842801	243	*	22842730	-0.09773	5.23837	0.0432725	shPKL_F_K9_unique	36.492	39.0496	Intron (ENST00000544305/ENSG00000133216, intron 3 of 6)	1	22835713	22836849	1137	2	ENSG00000225952	ENST00000419644	-5710	AL512444.1	novel transcript
16	138053	138308	256	*	138209	2.99349	4.99363	3.13454e-17	shPKL_F_K9_unique	89.9078	11.2893	Promoter (<=1kb)	16	112660	138335	25676	2	ENSG00000103148	ENST00000419636	27	NPRL3	NPR3 like, GATOR1 complex subunit [Source:HGNC Symbol;Acc:HGNC:14124]
1	22902943	22903164	222	*	22903097	1.17424	4.22869	0.00254061	shPKL_F_K9_unique	28.1646	12.4802	Intron (ENST00000374630/ENSG00000133216, intron 9 of 15)	1	22865159	22882840	17682	1	ENSG00000133216	ENST00000490436	37784	EPHB2	EPH receptor B2 [Source:HGNC Symbol;Acc:HGNC:3393]
1	23006594	23006810	217	*	23006630	1.52278	4.31057	0.000276477	shPKL_F_K9_unique	33.6366	11.706	Distal Intergenic	1	23010834	23014024	3191	2	ENSG00000227868	ENST00000440767	7214	TEX46	testis expressed 46 [Source:HGNC Symbol;Acc:HGNC:44651]
16	589328	589801	474	*	589345	2.99031	5.56529	3.7836e-24	shPKL_F_K9_unique	133.477	16.797	Promoter (<=1kb)	16	589357	626026	36670	1	ENSG00000197562	ENST00000569575	0	RAB40C	RAB40C, member RAS oncogene family [Source:HGNC Symbol;Acc:HGNC:18285]
1	23091164	23091367	204	*	23091181	0.49663	4.76958	0.0259021	shPKL_F_K9_unique	32.3994	22.9634	Exon (ENST00000418342/ENSG00000169641, exon 3 of 4)	1	23020147	23088058	67912	2	ENSG00000240553	ENST00000427154	-3106	AL031428.1	novel transcript
1	23126686	23126933	248	*	23126797	1.05879	3.84413	0.0103265	shPKL_F_K9_unique	20.7282	9.95023	Intron (ENST00000418342/ENSG00000169641, intron 1 of 3)	1	23094155	23133679	39525	2	ENSG00000169641	ENST00000475164	6746	LUZP1	leucine zipper protein 1 [Source:HGNC Symbol;Acc:HGNC:14985]
2	120654249	120654545	297	*	120654439	2.98617	3.11441	1.08965e-05	shPKL_F_K9_unique	24.3778	3.07657	Promoter (2-3kb)	2	120651273	120651374	102	1	ENSG00000201006	ENST00000364136	2976	AC018866.1
1	23182408	23182604	197	*	23182411	0.60457	4.91645	0.0128885	shPKL_F_K9_unique	37.2387	24.4907	Distal Intergenic	1	23084030	23177808	93779	2	ENSG00000169641	ENST00000302291	-4600	LUZP1	leucine zipper protein 1 [Source:HGNC Symbol;Acc:HGNC:14985]
1	23217598	23217940	343	*	23217799	0.4961	5.5606	0.0107882	shPKL_F_K9_unique	56.0505	39.7409	Distal Intergenic	1	23191895	23194729	2835	2	ENSG00000179546	ENST00000374619	-22869	HTR1D	5-hydroxytryptamine receptor 1D [Source:HGNC Symbol;Acc:HGNC:5289]
17	27639005	27639291	287	*	27639149	2.98106	2.92587	6.03199e-05	shPKL_F_K9_unique	21.3536	2.70446	Promoter (1-2kb)	17	27640387	27643581	3195	1	ENSG00000168961	ENST00000583671	-1096	LGALS9	galectin 9 [Source:HGNC Symbol;Acc:HGNC:6570]
1	23280814	23281073	260	*	23280964	1.99531	3.85712	6.07374e-05	shPKL_F_K9_unique	28.9357	7.25746	Downstream (<1kb)	1	23284356	23285454	1099	2	ENSG00000261326	ENST00000604481	4381	LINC01355	long intergenic non-protein coding RNA 1355 [Source:HGNC Symbol;Acc:HGNC:50584]
7	129476541	129476745	205	*	129476566	2.98106	2.92587	6.03199e-05	shPKL_F_K9_unique	21.3536	2.70446	Promoter (1-2kb)	7	129477875	129478101	227	1	ENSG00000239919	ENST00000469405	-1130	SNRPGP3	small nuclear ribonucleoprotein polypeptide G pseudogene 3 [Source:HGNC Symbol;Acc:HGNC:39322]
1	23470297	23470595	299	*	23470412	0.2459	5.17878	0.0366046	shPKL_F_K9_unique	39.4438	33.2625	Intron (ENST00000336689/ENSG00000088280, intron 1 of 24)	1	23455991	23480179	24189	2	ENSG00000088280	ENST00000449467	9584	ASAP3	ArfGAP with SH3 domain, ankyrin repeat and PH domain 3 [Source:HGNC Symbol;Acc:HGNC:14987]
1	109712269	109712578	310	*	109712411	2.97913	3.27921	1.89058e-06	shPKL_F_K9_unique	27.2612	3.45729	Promoter (<=1kb)	1	109712313	109717426	5114	1	ENSG00000134201	ENST00000369812	0	GSTM5	glutathione S-transferase mu 5 [Source:HGNC Symbol;Acc:HGNC:4637]
22	29434586	29434780	195	*	29434613	2.97913	3.27921	1.89058e-06	shPKL_F_K9_unique	27.2612	3.45729	Promoter (1-2kb)	22	29432944	29435005	2062	1	ENSG00000278292	ENST00000616792	1642	RFPL4AP6	ret finger protein like 4A pseudogene 6 [Source:HGNC Symbol;Acc:HGNC:45142]
16	2752998	2753402	405	*	2753292	2.97416	5.76593	7.30495e-28	shPKL_F_K9_unique	152.537	19.4117	Promoter (<=1kb)	16	2753443	2757574	4132	1	ENSG00000167978	ENST00000574340	-41	SRRM2	serine/arginine repetitive matrix 2 [Source:HGNC Symbol;Acc:HGNC:16639]
1	23567767	23568058	292	*	23567950	0.40416	5.04836	0.0267208	shPKL_F_K9_unique	38.0661	28.7658	Distal Intergenic	1	23557926	23559501	1576	2	ENSG00000117318	ENST00000374561	-8266	ID3	inhibitor of DNA binding 3, HLH protein [Source:HGNC Symbol;Acc:HGNC:5362]
1	23614196	23614390	195	*	23614227	-0.13095	5.21392	0.0415416	shPKL_F_K9_unique	35.4679	38.838	Intron (ENST00000477916/ENSG00000197880, intron 2 of 6)	1	23627334	23640568	13235	1	ENSG00000197880	ENST00000374555	-12944	MDS2	myelodysplastic syndrome 2 translocation associated [Source:HGNC Symbol;Acc:HGNC:29633]
1	23662481	23662707	227	*	23662484	1.06475	4.45943	0.00267028	shPKL_F_K9_unique	31.8188	15.2111	Distal Intergenic	1	23670294	23680259	9966	1	ENSG00000229239	ENST00000451300	-7587	AL451000.1	eukaryotic translation elongation factor 1 alpha 2 (EEF1A2) pseudogene
1	23708640	23708986	347	*	23708848	0.58377	4.99841	0.0135877	shPKL_F_K9_unique	39.1325	26.11	Intron (ENST00000655402/ENSG00000236810, intron 2 of 2)	1	23692609	23695946	3338	1	ENSG00000142676	ENST00000482370	16031	RPL11	ribosomal protein L11 [Source:HGNC Symbol;Acc:HGNC:10301]
1	23720522	23720756	235	*	23720581	1.1294	4.50701	0.0013994	shPKL_F_K9_unique	33.6307	15.3728	Intron (ENST00000655402/ENSG00000236810, intron 2 of 2)	1	23743155	23762059	18905	1	ENSG00000011007	ENST00000418390	-22399	ELOA	elongin A [Source:HGNC Symbol;Acc:HGNC:11620]
1	23736661	23736865	205	*	23736813	0.92887	4.71418	0.00389378	shPKL_F_K9_unique	36.2175	19.024	Intron (ENST00000655402/ENSG00000236810, intron 2 of 2)	1	23743155	23762059	18905	1	ENSG00000011007	ENST00000418390	-6290	ELOA	elongin A [Source:HGNC Symbol;Acc:HGNC:11620]
1	23765375	23765581	207	*	23765420	1.17545	4.68097	0.000679994	shPKL_F_K9_unique	38.551	17.0683	Intron (ENST00000655402/ENSG00000236810, intron 2 of 2)	1	23771611	23772397	787	2	ENSG00000236810	ENST00000447961	6816	ELOA-AS1	ELOA antisense RNA 1 [Source:HGNC Symbol;Acc:HGNC:50582]
20	43487046	43487471	426	*	43487346	2.96458	3.42587	1.34972e-06	shPKL_F_K9_unique	30.0265	3.8466	Promoter (1-2kb)	20	43489442	43541813	52372	1	ENSG00000185513	ENST00000649501	-1971	L3MBTL1	L3MBTL histone methyl-lysine binding protein 1 [Source:HGNC Symbol;Acc:HGNC:15905]
1	23874857	23875087	231	*	23874948	2.19592	4.25489	1.11264e-06	shPKL_F_K9_unique	40.8665	8.91929	Exon (ENST00000374472/ENSG00000188822, exon 2 of 2)	1	23845077	23868290	23214	2	ENSG00000179163	ENST00000374479	-6567	FUCA1	alpha-L-fucosidase 1 [Source:HGNC Symbol;Acc:HGNC:4006]
1	23923879	23924073	195	*	23923957	1.07171	4.03841	0.00607144	shPKL_F_K9_unique	23.8226	11.3338	Distal Intergenic	1	23929070	23929147	78	1	ENSG00000264926	ENST00000578143	-4997	MIR378F	microRNA 378f [Source:HGNC Symbol;Acc:HGNC:41686]
5	15451130	15451539	410	*	15451466	2.96458	3.42587	1.34972e-06	shPKL_F_K9_unique	30.0265	3.8466	Promoter (<=1kb)	5	15450701	15451811	1111	1	ENSG00000248699	ENST00000502306	429	AC114964.1	actin, gamma 1 (ACTG1) pseudogene
1	23989667	23989958	292	*	23989757	2.42329	3.78493	5.02165e-06	shPKL_F_K9_unique	31.9241	5.95162	Distal Intergenic	1	23966445	23980927	14483	2	ENSG00000188529	ENST00000341154	-8740	SRSF10	serine and arginine rich splicing factor 10 [Source:HGNC Symbol;Acc:HGNC:16713]
1	23995460	23995886	427	*	23995503	0.98246	4.1427	0.00984974	shPKL_F_K9_unique	24.8286	12.5662	Distal Intergenic	1	24007881	24008519	639	2	ENSG00000215905	ENST00000442164	12633	AL590609.1	ribosomal protein L36 (RPL36) pseudogene
1	24057048	24057299	252	*	24057234	1.13085	4.40929	0.00237138	shPKL_F_K9_unique	31.4441	14.3588	3' UTR	1	24056035	24066579	10545	2	ENSG00000142661	ENST00000338909	9280	MYOM3	myomesin 3 [Source:HGNC Symbol;Acc:HGNC:26679]
1	24079978	24080334	357	*	24080121	0.52772	5.01963	0.0166072	shPKL_F_K9_unique	38.9484	27.0165	Exon (ENST00000374434/ENSG00000142661, exon 20 of 37)	1	24056096	24084132	28037	2	ENSG00000142661	ENST00000448831	3798	MYOM3	myomesin 3 [Source:HGNC Symbol;Acc:HGNC:26679]
5	177938729	177938923	195	*	177938783	2.96458	3.42587	1.34972e-06	shPKL_F_K9_unique	30.0265	3.8466	Promoter (<=1kb)	5	177939622	177983054	43433	1	ENSG00000250101	ENST00000511650	-699	AC106795.3	novel transcript
1	24149705	24149966	262	*	24149844	0.0539	5.79231	0.0372736	shPKL_F_K9_unique	56.4638	54.3933	Distal Intergenic	1	24119771	24143140	23370	2	ENSG00000142677	ENST00000270800	-6565	IL22RA1	interleukin 22 receptor subunit alpha 1 [Source:HGNC Symbol;Acc:HGNC:13700]
1	24161486	24161677	192	*	24161511	-0.21365	4.8663	0.0455404	shPKL_F_K9_unique	27.0859	31.4093	Exon (ENST00000327535/ENSG00000185436, exon 4 of 7)	1	24119771	24143140	23370	2	ENSG00000142677	ENST00000270800	-18346	IL22RA1	interleukin 22 receptor subunit alpha 1 [Source:HGNC Symbol;Acc:HGNC:13700]
22	18960466	18960843	378	*	18960832	2.9619	3.83621	1.73622e-08	shPKL_F_K9_unique	39.8681	5.11687	Promoter (<=1kb)	22	18951934	18959512	7579	2	ENSG00000280418	ENST00000624224	-954	AC007326.2	novel transcript
1	24210344	24210539	196	*	24210369	1.27486	4.30274	0.00147553	shPKL_F_K9_unique	30.7	12.6873	Exon (ENST00000439059/ENSG00000230023, exon 3 of 3)	1	24200240	24211693	11454	1	ENSG00000230023	ENST00000439059	10104	LINC02800	long intergenic non-protein coding RNA 2800 [Source:HGNC Symbol;Acc:HGNC:27642]
1	24231243	24231512	270	*	24231315	0.56371	4.23074	0.0281421	shPKL_F_K9_unique	22.8258	15.4431	Distal Intergenic	1	24200240	24211693	11454	1	ENSG00000230023	ENST00000439059	31003	LINC02800	long intergenic non-protein coding RNA 2800 [Source:HGNC Symbol;Acc:HGNC:27642]
22	20702625	20703151	527	*	20702965	2.95222	4.06529	1.2744e-09	shPKL_F_K9_unique	46.5722	6.01754	Promoter (<=1kb)	22	20702677	20704602	1926	1	ENSG00000226287	ENST00000442222	0	TMEM191A	transmembrane protein 191A (pseudogene) [Source:HGNC Symbol;Acc:HGNC:25317]
10	133339678	133340078	401	*	133339812	2.95012	3.94892	1.24201e-08	shPKL_F_K9_unique	42.932	5.55529	Promoter (2-3kb)	10	133325932	133336935	11004	2	ENSG00000130643	ENST00000368558	-2743	CALY	calcyon neuron specific vesicular protein [Source:HGNC Symbol;Acc:HGNC:17938]
6	1610669	1610991	323	*	1610829	2.94652	4.37242	9.43514e-12	shPKL_F_K9_unique	57.5075	7.4599	Promoter (<=1kb)	6	1609915	1613897	3983	1	ENSG00000054598	ENST00000645831	754	FOXC1	forkhead box C1 [Source:HGNC Symbol;Acc:HGNC:3800]
1	24426884	24427282	399	*	24426989	1.44956	4.43132	0.000233233	shPKL_F_K9_unique	35.6566	13.0551	Intron (ENST00000374399/ENSG00000001461, intron 2 of 11)	1	24357005	24416934	59930	2	ENSG00000001460	ENST00000468303	-9950	STPG1	sperm tail PG-rich repeat containing 1 [Source:HGNC Symbol;Acc:HGNC:28070]
1	24438334	24438622	289	*	24438494	0.76093	4.54935	0.0129849	shPKL_F_K9_unique	30.4804	17.987	Intron (ENST00000374399/ENSG00000001461, intron 2 of 11)	1	24456166	24466378	10213	1	ENSG00000001461	ENST00000432012	-17544	NIPAL3	NIPA like domain containing 3 [Source:HGNC Symbol;Acc:HGNC:25233]
1	24440879	24441144	266	*	24440928	-0.09215	5.07994	0.0468241	shPKL_F_K9_unique	32.7599	34.9207	Intron (ENST00000374399/ENSG00000001461, intron 3 of 11)	1	24456166	24466378	10213	1	ENSG00000001461	ENST00000432012	-15022	NIPAL3	NIPA like domain containing 3 [Source:HGNC Symbol;Acc:HGNC:25233]
1	24489999	24490444	446	*	24490192	2.50907	4.32193	9.85666e-09	shPKL_F_K9_unique	47.7181	8.38257	Distal Intergenic	1	24502351	24536800	34450	1	ENSG00000117602	ENST00000538532	-11907	RCAN3	RCAN family member 3 [Source:HGNC Symbol;Acc:HGNC:3042]
5	178999019	178999289	271	*	178999204	2.94616	3.08496	1.08965e-05	shPKL_F_K9_unique	23.5563	3.05651	Promoter (<=1kb)	5	178997969	178998815	847	2	ENSG00000254158	ENST00000521486	-204	AC104117.4	F-box and WD repeat domain containing 2 (FBXW2) pseudogene
1	2960589	2960982	394	*	2960810	2.94527	3.55817	2.4027e-07	shPKL_F_K9_unique	32.6906	4.24434	Promoter (2-3kb)	1	2960658	2963415	2758	2	ENSG00000284745	ENST00000641229	2433	AL589702.1	novel transcript
2	94763880	94764102	223	*	94764056	2.94527	3.55817	2.4027e-07	shPKL_F_K9_unique	32.6906	4.24434	Promoter (2-3kb)	2	94760774	94761116	343	2	ENSG00000232502	ENST00000412994	-2764	AC073464.1	novel pseudogene
1	24695679	24695916	238	*	24695724	1.02426	4.61441	0.00243645	shPKL_F_K9_unique	34.9335	17.1755	Distal Intergenic	1	24704894	24717596	12703	1	ENSG00000284699	ENST00000641176	-8978	AL445648.1	novel transcript
1	24717809	24718031	223	*	24718025	1.47698	4.50666	0.000196395	shPKL_F_K9_unique	37.927	13.6249	Distal Intergenic	1	24704894	24717596	12703	1	ENSG00000284699	ENST00000641176	12915	AL445648.1	novel transcript
1	24874731	24874952	222	*	24874815	0.22388	4.46352	0.0500517	shPKL_F_K9_unique	23.8424	20.4153	Distal Intergenic	1	24919345	24919416	72	2	ENSG00000278034	ENST00000614863	44464	MIR6731	microRNA 6731 [Source:HGNC Symbol;Acc:HGNC:50036]
1	24897271	24897759	489	*	24897415	0.01556	5.70893	0.0386574	shPKL_F_K9_unique	52.5896	52.0255	Downstream (1-2kb)	1	24919345	24919416	72	2	ENSG00000278034	ENST00000614863	21657	MIR6731	microRNA 6731 [Source:HGNC Symbol;Acc:HGNC:50036]
1	24905359	24905771	413	*	24905394	-0.18539	5.77357	0.0305077	shPKL_F_K9_unique	51.2995	58.334	Intron (ENST00000308873/ENSG00000020633, intron 4 of 4)	1	24919345	24919416	72	2	ENSG00000278034	ENST00000614863	13645	MIR6731	microRNA 6731 [Source:HGNC Symbol;Acc:HGNC:50036]
2	45323336	45323565	230	*	45323503	2.93324	2.89068	0.00010556	shPKL_F_K9_unique	20.4964	2.68339	Promoter (<=1kb)	2	45164816	45323385	158570	2	ENSG00000205054	ENST00000427020	0	LINC01121	long intergenic non-protein coding RNA 1121 [Source:HGNC Symbol;Acc:HGNC:49266]
1	24942980	24943274	295	*	24943126	-0.12503	5.36926	0.0413803	shPKL_F_K9_unique	39.5812	43.1645	Intron (ENST00000399916/ENSG00000020633, intron 1 of 5)	1	24899511	24930276	30766	2	ENSG00000020633	ENST00000308873	-12704	RUNX3	RUNX family transcription factor 3 [Source:HGNC Symbol;Acc:HGNC:10473]
1	25056455	25056682	228	*	25056476	0.03623	5.29178	0.0444639	shPKL_F_K9_unique	39.6676	38.684	Intron (ENST00000424084/ENSG00000233755, intron 2 of 2)	1	25041136	25047404	6269	1	ENSG00000285823	ENST00000648363	15319	LINC02793	long intergenic non-protein coding RNA 2793 [Source:HGNC Symbol;Acc:HGNC:54317]
1	25082049	25082242	194	*	25082087	-0.2987	4.97564	0.0341149	shPKL_F_K9_unique	28.3699	34.8961	Intron (ENST00000424084/ENSG00000233755, intron 2 of 2)	1	25043707	25113119	69413	2	ENSG00000233755	ENST00000424084	30877	AL050344.1	novel transcript
1	25098153	25098366	214	*	25098322	1.15268	4.70893	0.00107666	shPKL_F_K9_unique	38.9964	17.5401	Intron (ENST00000424084/ENSG00000233755, intron 2 of 2)	1	25043707	25113119	69413	2	ENSG00000233755	ENST00000424084	14753	AL050344.1	novel transcript
1	25163879	25164134	256	*	25164107	2.08834	3.53841	0.000276498	shPKL_F_K9_unique	23.9603	5.63431	Distal Intergenic	1	25125053	25125454	402	2	ENSG00000233419	ENST00000413189	-38425	IFITM3P7	IFITM3 pseudogene 7 [Source:HGNC Symbol;Acc:HGNC:54546]
21	33615217	33615425	209	*	33615292	2.93324	2.89068	0.00010556	shPKL_F_K9_unique	20.4964	2.68339	Promoter (1-2kb)	21	33589468	33613560	24093	2	ENSG00000205758	ENST00000452420	-1657	CRYZL1	crystallin zeta like 1 [Source:HGNC Symbol;Acc:HGNC:2420]
1	25256409	25256713	305	*	25256613	0.88664	4.42275	0.00918911	shPKL_F_K9_unique	29.163	15.7734	Intron (ENST00000473314/ENSG00000117616, intron 1 of 5)	1	25247837	25248321	485	1	ENSG00000272432	ENST00000607698	8572	AL031432.3	novel transcript
1	25286284	25286549	266	*	25286454	1.90262	4.19077	2.0149e-05	shPKL_F_K9_unique	35.3118	9.44443	Intron (ENST00000564398/ENSG00000187010, intron 2 of 6)	1	25294164	25294643	480	2	ENSG00000224183	ENST00000414693	8094	SDHDP6	succinate dehydrogenase complex subunit D pseudogene 6 [Source:HGNC Symbol;Acc:HGNC:10689]
1	25287077	25287439	363	*	25287173	1.85905	4.15871	3.20553e-05	shPKL_F_K9_unique	34.0181	9.37736	Intron (ENST00000564398/ENSG00000187010, intron 2 of 6)	1	25294164	25294643	480	2	ENSG00000224183	ENST00000414693	7204	SDHDP6	succinate dehydrogenase complex subunit D pseudogene 6 [Source:HGNC Symbol;Acc:HGNC:10689]
7	92206045	92206395	351	*	92206203	2.93324	2.89068	0.00010556	shPKL_F_K9_unique	20.4964	2.68339	Promoter (<=1kb)	7	92200014	92206857	6844	2	ENSG00000243107	ENST00000414227	462	AC000120.2	novel transcript
9	91223055	91223289	235	*	91223070	2.93324	2.89068	0.00010556	shPKL_F_K9_unique	20.4964	2.68339	Promoter (2-3kb)	9	91213960	91220919	6960	2	ENSG00000148090	ENST00000473695	-2136	AUH	AU RNA binding methylglutaconyl-CoA hydratase [Source:HGNC Symbol;Acc:HGNC:890]
1	25444614	25444818	205	*	25444790	1.28898	3.88078	0.00326531	shPKL_F_K9_unique	23.0272	9.42363	Intron (ENST00000399766/ENSG00000204178, intron 1 of 8)	1	25448893	25458783	9891	1	ENSG00000204178	ENST00000470035	-4075	MACO1	macoilin 1 [Source:HGNC Symbol;Acc:HGNC:25572]
1	25491949	25492274	326	*	25492025	0.92816	4.67243	0.003587	shPKL_F_K9_unique	35.1757	18.4858	Intron (ENST00000399766/ENSG00000204178, intron 8 of 8)	1	25448893	25458783	9891	1	ENSG00000204178	ENST00000470035	43056	MACO1	macoilin 1 [Source:HGNC Symbol;Acc:HGNC:25572]
1	25506095	25506301	207	*	25506172	0.79764	4.31057	0.0144228	shPKL_F_K9_unique	26.1618	15.0506	Distal Intergenic	1	25543606	25568886	25281	1	ENSG00000157978	ENST00000374338	-37305	LDLRAP1	low density lipoprotein receptor adaptor protein 1 [Source:HGNC Symbol;Acc:HGNC:18640]
1	25517364	25517925	562	*	25517739	0.64749	5.07678	0.00947428	shPKL_F_K9_unique	42.2395	26.9653	Distal Intergenic	1	25543606	25568886	25281	1	ENSG00000157978	ENST00000374338	-25681	LDLRAP1	low density lipoprotein receptor adaptor protein 1 [Source:HGNC Symbol;Acc:HGNC:18640]
1	25598305	25598595	291	*	25598490	0.47382	4.68316	0.0300353	shPKL_F_K9_unique	30.2753	21.7999	Distal Intergenic	1	25581478	25590356	8879	1	ENSG00000225643	ENST00000412797	16827	AL606491.1	novel transcript
18	80108913	80109306	394	*	80109107	2.92106	4.35368	2.99929e-11	shPKL_F_K9_unique	56.2668	7.4289	Promoter (<=1kb)	18	80109262	80140346	31085	1	ENSG00000101544	ENST00000262198	0	ADNP2	ADNP homeobox 2 [Source:HGNC Symbol;Acc:HGNC:23803]
4	3954709	3955014	306	*	3954813	2.91739	4.86311	9.55728e-15	shPKL_F_K9_unique	79.9932	10.5884	Promoter (<=1kb)	4	3947905	3955043	7139	2	ENSG00000251669	ENST00000512092	29	FAM86EP	family with sequence similarity 86 member E, pseudogene [Source:HGNC Symbol;Acc:HGNC:28017]
1	25670601	25670792	192	*	25670624	0.86183	4.40448	0.00918911	shPKL_F_K9_unique	28.5495	15.7095	Intron (ENST00000611903/ENSG00000117643, intron 1 of 13)	1	25644544	25659111	14568	2	ENSG00000233478	ENST00000436991	-11490	AL031280.1	novel transcript
1	25754979	25755191	213	*	25754983	0.37101	5.2448	0.0237839	shPKL_F_K9_unique	43.1206	33.3425	Intron (ENST00000611903/ENSG00000117643, intron 5 of 13)	1	25772069	25782700	10632	1	ENSG00000117643	ENST00000496532	-16878	MAN1C1	mannosidase alpha class 1C member 1 [Source:HGNC Symbol;Acc:HGNC:19080]
7	72924566	72924995	430	*	72924640	2.91558	5.56545	2.10452e-23	shPKL_F_K9_unique	130.078	17.2396	Promoter (<=1kb)	7	72925122	72946234	21113	1	ENSG00000196313	ENST00000434423	-127	POM121	POM121 transmembrane nucleoporin [Source:HGNC Symbol;Acc:HGNC:19702]
1	25805778	25806158	381	*	25805864	-0.12258	6.20416	0.0290113	shPKL_F_K9_unique	70.6627	76.9289	Intron (ENST00000354177/ENSG00000162430, intron 3 of 12)	1	25811470	25823308	11839	1	ENSG00000255054	ENST00000559265	-5312	AL020996.2	novel protein
17	62423712	62424608	897	*	62423969	2.91262	5.45147	1.50053e-21	merged_common	120.074	15.9464	Promoter (<=1kb)	17	62423875	62448914	25040	1	ENSG00000087995	ENST00000333483	0	METTL2A	methyltransferase like 2A [Source:HGNC Symbol;Acc:HGNC:25755]
11	3421952	3422322	371	*	3422077	2.91084	4.44056	1.25226e-11	shPKL_F_K9_unique	59.5479	7.91799	Promoter (<=1kb)	11	3410352	3422496	12145	2	ENSG00000166492	ENST00000448322	174	FAM86GP	family with sequence similarity 86 member G, pseudogene [Source:HGNC Symbol;Acc:HGNC:42358]
1	25851988	25852203	216	*	25852032	2.87211	3.20044	6.10203e-06	shPKL_F_K9_unique	24.8727	3.3973	Intron (ENST00000538789/ENSG00000127423, intron 1 of 3)	1	25834006	25859457	25452	2	ENSG00000127423	ENST00000374298	7254	AUNIP	aurora kinase A and ninein interacting protein [Source:HGNC Symbol;Acc:HGNC:28363]
1	25881173	25881519	347	*	25881321	0.37289	5.81741	0.0158672	shPKL_F_K9_unique	64.1711	49.5551	Downstream (2-3kb)	1	25877496	25877605	110	1	ENSG00000207302	ENST00000384572	3677	AL033528.1
13	31310461	31310727	267	*	31310497	2.9091	3.22766	3.40305e-06	shPKL_F_K9_unique	25.6736	3.41791	Promoter (<=1kb)	13	31311289	31312921	1633	1	ENSG00000229427	ENST00000455755	-562	ANKRD26P4	ankyrin repeat domain 26 pseudogene 4 [Source:HGNC Symbol;Acc:HGNC:39690]
20	16587817	16588130	314	*	16587826	2.9091	3.22766	3.40305e-06	shPKL_F_K9_unique	25.6736	3.41791	Promoter (1-2kb)	20	16586333	16586693	361	2	ENSG00000226229	ENST00000457002	-1124	RPLP0P1	ribosomal protein lateral stalk subunit P0 pseudogene 1 [Source:HGNC Symbol;Acc:HGNC:16585]
1	26128694	26128916	223	*	26128844	1.44956	4.43132	0.000233233	shPKL_F_K9_unique	35.6566	13.0551	Distal Intergenic	1	26111837	26125543	13707	1	ENSG00000175087	ENST00000374271	16857	PDIK1L	PDLIM1 interacting kinase 1 like [Source:HGNC Symbol;Acc:HGNC:18981]
1	26137530	26137919	390	*	26137869	1.09969	4.66993	0.00130877	shPKL_F_K9_unique	37.2656	17.3887	Distal Intergenic	1	26159079	26163962	4884	1	ENSG00000197245	ENST00000374268	-21160	FAM110D	family with sequence similarity 110 member D [Source:HGNC Symbol;Acc:HGNC:25860]
9	40884490	40884996	507	*	40884562	2.9033	3.38078	4.18629e-06	shPKL_F_K9_unique	28.4909	3.80824	Promoter (<=1kb)	9	40883634	40883763	130	1	ENSG00000276868	ENST00000615372	856	AL353626.2	lymphocyte-specific protein 1 (LSP1) pseudogene
Y	11321160	11321475	316	*	11321205	2.9033	3.38078	4.18629e-06	shPKL_F_K9_unique	28.4909	3.80824	Promoter (<=1kb)	24	11321557	11322823	1267	1	ENSG00000259029	ENST00000553347	-82	DUX4L18	double homeobox 4 like 18 (pseudogene) [Source:HGNC Symbol;Acc:HGNC:37716]
14	105857209	105857491	283	*	105857433	2.90214	4.77465	4.04435e-14	shPKL_F_K9_unique	74.8391	10.0115	Promoter (<=1kb)	14	105857513	105857572	60	2	ENSG00000265612	ENST00000579784	81	MIR4539	microRNA 4539 [Source:HGNC Symbol;Acc:HGNC:41546]
1	155609593	155610245	653	*	155610096	2.90068	4.23989	2.959e-10	shPKL_F_K9_unique	51.6333	6.91414	Promoter (<=1kb)	1	155610205	155612316	2112	1	ENSG00000125459	ENST00000488901	0	MSTO1	misato mitochondrial distribution and morphology regulator 1 [Source:HGNC Symbol;Acc:HGNC:29678]
19	46138327	46138563	237	*	46138442	2.89871	3.66096	2.99227e-07	shPKL_F_K9_unique	34.543	4.63191	Promoter (<=1kb)	19	46136746	46137547	802	2	ENSG00000259339	ENST00000558095	-780	TGIF1P1	TGFB induced factor homeobox 1 pseudogene 1 [Source:HGNC Symbol;Acc:HGNC:30730]
9	92103623	92104036	414	*	92103823	2.89865	3.78966	5.47174e-08	shPKL_F_K9_unique	37.7651	5.0642	Promoter (<=1kb)	9	92104425	92105451	1027	1	ENSG00000275756	ENST00000618526	-389	AL354751.3	novel pseudogene
1	26290497	26290935	439	*	26290743	0.19907	6.29538	0.0216691	shPKL_F_K9_unique	84.1514	73.3054	Intron (ENST00000314675/ENSG00000158062, intron 4 of 10)	1	26282305	26298026	15722	2	ENSG00000158062	ENST00000496466	7091	UBXN11	UBX domain protein 11 [Source:HGNC Symbol;Acc:HGNC:30600]
1	26291638	26291959	322	*	26291841	0.24183	5.894	0.02403	shPKL_F_K9_unique	64.6651	54.6856	Intron (ENST00000314675/ENSG00000158062, intron 4 of 10)	1	26282305	26298026	15722	2	ENSG00000158062	ENST00000496466	6067	UBXN11	UBX domain protein 11 [Source:HGNC Symbol;Acc:HGNC:30600]
19	11664440	11664670	231	*	11664551	2.89301	3.90689	3.81475e-08	shPKL_F_K9_unique	40.8821	5.50364	Promoter (2-3kb)	19	11666069	11667030	962	2	ENSG00000214223	ENST00000444945	2360	HNRNPA1P10	heterogeneous nuclear ribonucleoprotein A1 pseudogene 10 [Source:HGNC Symbol;Acc:HGNC:39128]
14	68864688	68864958	271	*	68864757	2.8908	3.51809	7.61938e-07	shPKL_F_K9_unique	31.2003	4.20669	Promoter (2-3kb)	14	68861762	68862525	764	1	ENSG00000270975	ENST00000605130	2926	MAGOH3P	mago homolog 3, pseudogene [Source:HGNC Symbol;Acc:HGNC:20020]
10	47552888	47553514	627	*	47553431	2.88664	4.42275	3.892e-11	shPKL_F_K9_unique	58.326	7.88671	Promoter (<=1kb)	10	47517816	47553483	35668	2	ENSG00000254929	ENST00000605970	0	AL591684.2	novel transcript
1	26342754	26343035	282	*	26342897	-0.08217	5.74593	0.0369068	shPKL_F_K9_unique	52.1589	55.2159	3' UTR	1	26331594	26339346	7753	2	ENSG00000176092	ENST00000429942	-3408	CRYBG2	crystallin beta-gamma domain containing 2 [Source:HGNC Symbol;Acc:HGNC:17295]
1	26345557	26346136	580	*	26345732	0.34068	5.77357	0.017737	shPKL_F_K9_unique	61.5594	48.6116	Exon (ENST00000475866/ENSG00000176092, exon 4 of 22)	1	26331594	26339346	7753	2	ENSG00000176092	ENST00000429942	-6211	CRYBG2	crystallin beta-gamma domain containing 2 [Source:HGNC Symbol;Acc:HGNC:17295]
4	6783116	6783536	421	*	6783323	2.87605	5.30655	5.78996e-19	shPKL_F_K9_unique	107.231	14.6064	Promoter (<=1kb)	4	6782732	6884170	101439	1	ENSG00000170871	ENST00000425103	384	KIAA0232	KIAA0232 [Source:HGNC Symbol;Acc:HGNC:28992]
1	26484924	26485180	257	*	26484989	1.40002	4.55622	0.000196395	shPKL_F_K9_unique	38.2193	14.4822	Distal Intergenic	1	26473429	26475360	1932	1	ENSG00000198830	ENST00000493418	11495	HMGN2	high mobility group nucleosomal binding domain 2 [Source:HGNC Symbol;Acc:HGNC:4986]
1	26490448	26490654	207	*	26490494	1.07491	4.73837	0.00107666	shPKL_F_K9_unique	38.742	18.3909	Distal Intergenic	1	26473429	26475360	1932	1	ENSG00000198830	ENST00000493418	17019	HMGN2	high mobility group nucleosomal binding domain 2 [Source:HGNC Symbol;Acc:HGNC:4986]
16	89230108	89230511	404	*	89230228	2.87528	4.75489	1.25749e-13	shPKL_F_K9_unique	73.137	9.9676	Promoter (1-2kb)	16	89226807	89228692	1886	2	ENSG00000260659	ENST00000563182	-1416	AC009113.2	novel transcript, antisense to ZNF778
22	20070112	20070570	459	*	20070424	2.87431	4.41367	3.892e-11	shPKL_F_K9_unique	57.7132	7.87082	Promoter (<=1kb)	22	20063011	20070261	7251	2	ENSG00000236540	ENST00000595864	0	AC006547.1	novel transcript, antisense to C22orf25
9	38545780	38546009	230	*	38545787	2.8739	3.6427	5.23648e-07	shPKL_F_K9_unique	33.8164	4.61315	Promoter (<=1kb)	9	38540569	38545372	4804	2	ENSG00000283486	ENST00000625242	-408	FAM95C	family with sequence similarity 95 member C [Source:HGNC Symbol;Acc:HGNC:45272]
1	26620216	26620458	243	*	26620249	0.97218	5.34674	0.000436927	shPKL_F_K9_unique	56.9978	29.0538	Distal Intergenic	1	26602369	26602432	64	2	ENSG00000252429	ENST00000516620	-17784	RNU7-29P	RNA, U7 small nuclear 29 pseudogene [Source:HGNC Symbol;Acc:HGNC:34125]
2	131492805	131493651	847	*	131493033	2.8735	5.83836	4.22223e-27	merged_common	154.892	21.1357	Promoter (<=1kb)	2	131492813	131520421	27609	1	ENSG00000152117	ENST00000415574	0	SMPD4BP	sphingomyelin phosphodiesterase 4B, pseudogene [Source:HGNC Symbol;Acc:HGNC:24761]
1	26704489	26704692	204	*	26704516	1.27228	4.56335	0.000497533	shPKL_F_K9_unique	36.7455	15.2128	Intron (ENST00000430799/ENSG00000117713, intron 1 of 19)	1	26696404	26780817	84414	1	ENSG00000117713	ENST00000457599	8085	ARID1A	AT-rich interaction domain 1A [Source:HGNC Symbol;Acc:HGNC:11110]
1	26758165	26758419	255	*	26758302	1.44708	4.31468	0.000408704	shPKL_F_K9_unique	32.8591	12.0515	Intron (ENST00000430799/ENSG00000117713, intron 4 of 19)	1	26752952	26765080	12129	1	ENSG00000117713	ENST00000636958	5213	ARID1A	AT-rich interaction domain 1A [Source:HGNC Symbol;Acc:HGNC:11110]
22	29883180	29884040	861	*	29883330	2.86504	5.29844	1.01562e-18	shPKL_F_K9_unique	106.224	14.5801	Promoter (<=1kb)	22	29883197	29991628	108432	1	ENSG00000100330	ENST00000445401	0	MTMR3	myotubularin related protein 3 [Source:HGNC Symbol;Acc:HGNC:7451]
1	153460122	153460353	232	*	153460239	2.86239	3.49718	1.34972e-06	shPKL_F_K9_unique	30.45	4.18719	Promoter (<=1kb)	1	153457744	153459874	2131	2	ENSG00000143556	ENST00000368722	-248	S100A7	S100 calcium binding protein A7 [Source:HGNC Symbol;Acc:HGNC:10497]
1	26910405	26910711	307	*	26910625	1.13025	5.49363	3.13757e-05	shPKL_F_K9_unique	66.6602	30.4529	Intron (ENST00000435827/ENSG00000090273, intron 2 of 6)	1	26911489	26913975	2487	2	ENSG00000131910	ENST00000254227	3264	NR0B2	nuclear receptor subfamily 0 group B member 2 [Source:HGNC Symbol;Acc:HGNC:7961]
1	26952074	26952319	246	*	26952204	0.43285	5.6064	0.0129295	shPKL_F_K9_unique	56.6038	41.9318	Exon (ENST00000320567/ENSG00000175707, exon 2 of 4)	1	26945135	26946184	1050	1	ENSG00000090273	ENST00000484772	6939	NUDC	nuclear distribution C, dynein complex regulator [Source:HGNC Symbol;Acc:HGNC:8045]
1	20029231	20029687	457	*	20029515	2.84844	3.62396	9.13027e-07	shPKL_F_K9_unique	33.0868	4.59398	Promoter (<=1kb)	1	20028571	20070414	41844	1	ENSG00000127472	ENST00000498348	660	PLA2G5	phospholipase A2 group V [Source:HGNC Symbol;Acc:HGNC:9038]
X	319370	320354	985	*	320047	2.84072	5.15559	3.17285e-17	shPKL_F_K9_unique	95.4021	13.3173	Promoter (<=1kb)	23	304750	318819	14070	2	ENSG00000178605	ENST00000326153	-551	GTPBP6	GTP binding protein 6 (putative) [Source:HGNC Symbol;Acc:HGNC:30189]
15	72363011	72363235	225	*	72363032	2.83794	3.33267	7.32602e-06	shPKL_F_K9_unique	26.9392	3.76774	Promoter (2-3kb)	15	72345283	72360453	15171	2	ENSG00000213614	ENST00000568777	-2558	HEXA	hexosaminidase subunit alpha [Source:HGNC Symbol;Acc:HGNC:4878]
1	27066859	27067123	265	*	27067073	0.45635	4.80735	0.0260983	shPKL_F_K9_unique	32.7978	23.904	Distal Intergenic	1	27098816	27099682	867	2	ENSG00000090020	ENST00000490329	32559	SLC9A1	solute carrier family 9 member A1 [Source:HGNC Symbol;Acc:HGNC:11071]
1	27086597	27086883	287	*	27086662	1.62878	4.67215	1.15346e-05	shPKL_F_K9_unique	44.8345	14.4977	Distal Intergenic	1	27098816	27099682	867	2	ENSG00000090020	ENST00000490329	12799	SLC9A1	solute carrier family 9 member A1 [Source:HGNC Symbol;Acc:HGNC:11071]
1	27107196	27107508	313	*	27107365	0.19918	5.97062	0.0275654	shPKL_F_K9_unique	67.1913	58.5269	Intron (ENST00000263980/ENSG00000090020, intron 4 of 11)	1	27098815	27104022	5208	2	ENSG00000090020	ENST00000374089	-3174	SLC9A1	solute carrier family 9 member A1 [Source:HGNC Symbol;Acc:HGNC:11071]
16	235070	235626	557	*	235405	2.83637	4.38574	1.19971e-10	shPKL_F_K9_unique	55.8672	7.82212	Promoter (<=1kb)	16	234847	260009	25163	1	ENSG00000167930	ENST00000420500	223	FAM234A	family with sequence similarity 234 member A [Source:HGNC Symbol;Acc:HGNC:14163]
1	27170816	27171022	207	*	27170972	1.70602	3.45943	0.00171535	shPKL_F_K9_unique	19.8689	6.08991	Distal Intergenic	1	27114233	27166981	52749	2	ENSG00000090020	ENST00000374084	-3835	SLC9A1	solute carrier family 9 member A1 [Source:HGNC Symbol;Acc:HGNC:11071]
1	27299901	27300149	249	*	27300106	-0.64351	6.33089	0.000484832	shPKL_F_K9_unique	64.4065	100.611	Intron (ENST00000319394/ENSG00000142784, intron 12 of 15)	1	27305014	27306890	1877	1	ENSG00000142784	ENST00000472249	-4865	WDTC1	WD and tetratricopeptide repeats 1 [Source:HGNC Symbol;Acc:HGNC:29175]
1	1743114	1743357	244	*	1743203	2.83367	3.17215	1.08965e-05	shPKL_F_K9_unique	24.0669	3.376	Promoter (2-3kb)	1	1724838	1745919	21082	2	ENSG00000215790	ENST00000647043	2562	SLC35E2A	solute carrier family 35 member E2A [Source:HGNC Symbol;Acc:HGNC:20863]
2	97589597	97589852	256	*	97589666	2.83367	3.17215	1.08965e-05	shPKL_F_K9_unique	24.0669	3.376	Promoter (<=1kb)	2	97492663	97589721	97059	2	ENSG00000196912	ENST00000359901	0	ANKRD36B	ankyrin repeat domain 36B [Source:HGNC Symbol;Acc:HGNC:29333]
9	41074622	41074920	299	*	41074836	2.83367	3.17215	1.08965e-05	shPKL_F_K9_unique	24.0669	3.376	Promoter (<=1kb)	9	41006999	41074617	67619	2	ENSG00000277778	ENST00000613141	-5	PGM5P2	phosphoglucomutase 5 pseudogene 2 [Source:HGNC Symbol;Acc:HGNC:18965]
9	63859146	63859813	668	*	63859471	2.83237	3.86226	3.08662e-08	shPKL_F_K9_unique	38.8122	5.44931	Promoter (<=1kb)	9	63832127	63859641	27515	2	ENSG00000215548	ENST00000376334	0	FRG1JP	FSHD region gene 1 family member J, pseudogene [Source:HGNC Symbol;Acc:HGNC:51768]
1	27399201	27399489	289	*	27399393	-0.2297	6.27465	0.0186008	shPKL_F_K9_unique	71.4967	83.8361	Distal Intergenic	1	27392622	27395814	3193	1	ENSG00000181773	ENST00000374024	6579	GPR3	G protein-coupled receptor 3 [Source:HGNC Symbol;Acc:HGNC:4484]
1	27399986	27400240	255	*	27400131	-0.11331	6.08049	0.0312618	shPKL_F_K9_unique	65.0661	70.3823	Distal Intergenic	1	27392622	27395814	3193	1	ENSG00000181773	ENST00000374024	7364	GPR3	G protein-coupled receptor 3 [Source:HGNC Symbol;Acc:HGNC:4484]
1	27448942	27449249	308	*	27448951	1.3309	4.04439	0.00184945	shPKL_F_K9_unique	26.1701	10.4031	Intron (ENST00000618852/ENSG00000158195, intron 1 of 8)	1	27457198	27459582	2385	1	ENSG00000241169	ENST00000492975	-7949	FO393419.2	novel transcript
4	206122	206409	288	*	206276	2.83103	3.73989	1.70393e-07	shPKL_F_K9_unique	35.6395	5.00849	Promoter (1-2kb)	4	201409	205009	3601	2	ENSG00000250892	ENST00000507880	-1113	AC108475.1	pseudogene similar to part of WEE1 homolog (WEE1)
14	22701996	22702321	326	*	22702037	2.82998	2.81468	0.000183582	shPKL_F_K9_unique	18.761	2.63845	Promoter (<=1kb)	14	22702143	22703065	923	1	ENSG00000235213	ENST00000414424	0	OR6E1P	olfactory receptor family 6 subfamily E member 1 pseudogene [Source:HGNC Symbol;Acc:HGNC:14739]
1	27563430	27563662	233	*	27563547	-0.40095	6.32463	0.00705891	shPKL_F_K9_unique	69.7514	92.0985	Intron (ENST00000247087/ENSG00000126705, intron 1 of 5)	1	27553141	27568260	15120	2	ENSG00000126705	ENST00000644550	4598	AHDC1	AT-hook DNA binding motif containing 1 [Source:HGNC Symbol;Acc:HGNC:25230]
17	21448140	21448375	236	*	21448248	2.82998	2.81468	0.000183582	shPKL_F_K9_unique	18.761	2.63845	Promoter (<=1kb)	17	21448365	21451080	2716	1	ENSG00000287671	ENST00000655529	0	AC068418.3	novel transcript
1	27576745	27577012	268	*	27576920	0.45666	5.69064	0.00987874	shPKL_F_K9_unique	60.5043	44.0877	Intron (ENST00000247087/ENSG00000126705, intron 1 of 5)	1	27553141	27568260	15120	2	ENSG00000126705	ENST00000644550	-8485	AHDC1	AT-hook DNA binding motif containing 1 [Source:HGNC Symbol;Acc:HGNC:25230]
1	27584666	27584912	247	*	27584718	0.70376	5.02237	0.00710869	shPKL_F_K9_unique	41.4772	25.4658	Intron (ENST00000247087/ENSG00000126705, intron 1 of 5)	1	27553141	27568260	15120	2	ENSG00000126705	ENST00000644550	-16406	AHDC1	AT-hook DNA binding motif containing 1 [Source:HGNC Symbol;Acc:HGNC:25230]
22	22293565	22294317	753	*	22293760	2.81826	5.38202	2.40022e-19	shPKL_F_K9_unique	110.749	15.7022	Promoter (<=1kb)	22	22293733	22294794	1062	1	ENSG00000234630	ENST00000412149	0	AC245060.2	novel transcript
X	48958162	48958410	249	*	48958327	2.81503	4.78777	1.25749e-13	shPKL_F_K9_unique	73.2767	10.4126	Promoter (<=1kb)	23	48922943	48958386	35444	2	ENSG00000068308	ENST00000428668	0	OTUD5	OTU deubiquitinase 5 [Source:HGNC Symbol;Acc:HGNC:25402]
17	75778672	75779956	1285	*	75778781	2.81464	5.84172	9.10274e-26	shPKL_F_K9_unique	152.117	21.6215	Promoter (<=1kb)	17	75776434	75779779	3346	2	ENSG00000132475	ENST00000254810	0	H3-3B	H3.3 histone B [Source:HGNC Symbol;Acc:HGNC:4765]
19	11766759	11767073	315	*	11766839	2.80741	3.72251	2.99227e-07	shPKL_F_K9_unique	34.9256	4.98918	Promoter (<=1kb)	19	11767000	11777973	10974	1	ENSG00000197044	ENST00000462251	0	ZNF441	zinc finger protein 441 [Source:HGNC Symbol;Acc:HGNC:20875]
22	44104745	44105175	431	*	44104848	2.80741	3.72251	2.99227e-07	shPKL_F_K9_unique	34.9256	4.98918	Promoter (1-2kb)	22	44102779	44116232	13454	1	ENSG00000279175	ENST00000623440	1966	AL033543.1	novel transcript, antisense to PARVB
6	10660039	10660355	317	*	10660174	2.80741	3.72251	2.99227e-07	shPKL_F_K9_unique	34.9256	4.98918	Promoter (<=1kb)	6	10659498	10692860	33363	1	ENSG00000285763	ENST00000649568	541	AL358777.3	novel transcript, antisense to C6orf52
1	27862191	27862430	240	*	27862272	0.74126	5.20734	0.00437652	shPKL_F_K9_unique	47.7679	28.5757	Distal Intergenic	1	27872543	27886685	14143	1	ENSG00000130775	ENST00000328928	-10113	THEMIS2	thymocyte selection associated family member 2 [Source:HGNC Symbol;Acc:HGNC:16839]
1	27863201	27863457	257	*	27863383	0.38382	5.35659	0.0212023	shPKL_F_K9_unique	46.8019	35.8692	Distal Intergenic	1	27872543	27886685	14143	1	ENSG00000130775	ENST00000328928	-9086	THEMIS2	thymocyte selection associated family member 2 [Source:HGNC Symbol;Acc:HGNC:16839]
1	1517983	1518904	922	*	1518227	2.80593	5.06464	9.22278e-16	shPKL_F_K9_unique	88.5001	12.6554	Promoter (<=1kb)	1	1517621	1522780	5160	1	ENSG00000197785	ENST00000429957	362	ATAD3A	ATPase family AAA domain containing 3A [Source:HGNC Symbol;Acc:HGNC:25567]
1	27895305	27895521	217	*	27895501	0.26203	4.38078	0.0507925	shPKL_F_K9_unique	22.8131	19.0241	Promoter (1-2kb)	1	27891538	27897085	5548	2	ENSG00000117748	ENST00000419958	1564	RPA2	replication protein A2 [Source:HGNC Symbol;Acc:HGNC:10290]
1	27922720	27923103	384	*	27922749	1.91438	4.34106	7.29889e-06	shPKL_F_K9_unique	39.3489	10.4387	Distal Intergenic	1	27891924	27914746	22823	2	ENSG00000117748	ENST00000373909	-7974	RPA2	replication protein A2 [Source:HGNC Symbol;Acc:HGNC:10290]
1	27945421	27945763	343	*	27945641	0.69307	5.50788	0.0031392	shPKL_F_K9_unique	57.8569	35.7866	Exon (ENST00000373894/ENSG00000130768, exon 2 of 8)	1	27935110	27959151	24042	1	ENSG00000130768	ENST00000549094	10311	SMPDL3B	sphingomyelin phosphodiesterase acid like 3B [Source:HGNC Symbol;Acc:HGNC:21416]
1	27946597	27946945	349	*	27946916	0.79379	4.98828	0.00423137	shPKL_F_K9_unique	41.7926	24.1072	Intron (ENST00000373894/ENSG00000130768, intron 2 of 7)	1	27935110	27959151	24042	1	ENSG00000130768	ENST00000549094	11487	SMPDL3B	sphingomyelin phosphodiesterase acid like 3B [Source:HGNC Symbol;Acc:HGNC:21416]
1	27955926	27956170	245	*	27956071	0.91044	5.47837	0.000622782	shPKL_F_K9_unique	61.1206	32.5177	3' UTR	1	27959588	27968092	8505	1	ENSG00000158156	ENST00000676058	-3418	XKR8	XK related 8 [Source:HGNC Symbol;Acc:HGNC:25508]
16	5088765	5089090	326	*	5088945	2.80335	4.06464	7.05689e-09	shPKL_F_K9_unique	44.2104	6.33335	Promoter (<=1kb)	16	5085536	5089428	3893	2	ENSG00000118894	ENST00000587608	338	EEF2KMT	eukaryotic elongation factor 2 lysine methyltransferase [Source:HGNC Symbol;Acc:HGNC:32221]
22	42142857	42143120	264	*	42143040	2.80297	3.45345	2.38186e-06	shPKL_F_K9_unique	28.9387	4.14669	Promoter (<=1kb)	22	42142737	42143999	1263	2	ENSG00000205702	ENST00000424775	879	CYP2D7	cytochrome P450 family 2 subfamily D member 7 (gene/pseudogene) [Source:HGNC Symbol;Acc:HGNC:2624]
1	28224570	28224862	293	*	28224673	1.61286	4.25191	0.000217976	shPKL_F_K9_unique	33.3207	10.8941	Intron (ENST00000263697/ENSG00000126698, intron 2 of 8)	1	28210160	28233004	22845	2	ENSG00000126698	ENST00000482674	8142	DNAJC8	DnaJ heat shock protein family (Hsp40) member C8 [Source:HGNC Symbol;Acc:HGNC:15470]
1	148147606	148147794	189	*	148147632	2.79366	3.1427	1.93715e-05	shPKL_F_K9_unique	23.256	3.35398	Promoter (1-2kb)	1	148146395	148149566	3172	1	ENSG00000198658	ENST00000358206	1211	ABHD17AP1	ABHD17A pseudogene 1 [Source:HGNC Symbol;Acc:HGNC:28394]
1	28352012	28352454	443	*	28352113	0.68612	5.25588	0.00568947	shPKL_F_K9_unique	48.4671	30.1235	Distal Intergenic	1	28369582	28459239	89658	1	ENSG00000204138	ENST00000633371	-17128	PHACTR4	phosphatase and actin regulator 4 [Source:HGNC Symbol;Acc:HGNC:25793]
1	28361230	28361547	318	*	28361472	1.71972	4.39395	5.39123e-05	shPKL_F_K9_unique	38.1553	11.5843	Distal Intergenic	1	28369582	28459239	89658	1	ENSG00000204138	ENST00000633371	-8035	PHACTR4	phosphatase and actin regulator 4 [Source:HGNC Symbol;Acc:HGNC:25793]
1	28390600	28390962	363	*	28390682	1.64896	4.21313	0.000108988	shPKL_F_K9_unique	32.8452	10.4734	Intron (ENST00000633371/ENSG00000204138, intron 1 of 4)	1	28369744	28497156	127413	1	ENSG00000204138	ENST00000493669	20856	PHACTR4	phosphatase and actin regulator 4 [Source:HGNC Symbol;Acc:HGNC:25793]
16	71915737	71915950	214	*	71915890	2.79366	3.1427	1.93715e-05	shPKL_F_K9_unique	23.256	3.35398	Promoter (<=1kb)	16	71915641	71922511	6871	1	ENSG00000182149	ENST00000626438	96	IST1	IST1 factor associated with ESCRT-III [Source:HGNC Symbol;Acc:HGNC:28977]
1	28463778	28464023	246	*	28463817	1.1993	4.40849	0.00170443	shPKL_F_K9_unique	32.1811	14.0145	Intron (ENST00000632202/ENSG00000204138, intron 5 of 6)	1	28453541	28453934	394	1	ENSG00000229820	ENST00000438601	10237	CR391992.1	DnaJ (Hsp40) homolog, subfamily C member 8 (DNAJC8) pseudogene
1	28473660	28473955	296	*	28473733	0.921	4.53841	0.00577251	shPKL_F_K9_unique	31.9757	16.8878	3' UTR	1	28481362	28481480	119	1	ENSG00000221216	ENST00000408289	-7407	RNU6ATAC27P	RNA, U6atac small nuclear 27, pseudogene [Source:HGNC Symbol;Acc:HGNC:46926]
17	45483272	45483722	451	*	45483608	2.79366	3.1427	1.93715e-05	shPKL_F_K9_unique	23.256	3.35398	Promoter (<=1kb)	17	45477074	45482525	5452	2	ENSG00000225190	ENST00000581932	-747	PLEKHM1	pleckstrin homology and RUN domain containing M1 [Source:HGNC Symbol;Acc:HGNC:29017]
16	87868592	87869302	711	*	87868776	2.78843	5.11711	3.0157e-16	shPKL_F_K9_unique	91.2229	13.2039	Promoter (<=1kb)	16	87830023	87869507	39485	2	ENSG00000103257	ENST00000261622	205	SLC7A5	solute carrier family 7 member 5 [Source:HGNC Symbol;Acc:HGNC:11063]
18	35580890	35581292	403	*	35581212	2.78568	4.05164	7.05689e-09	shPKL_F_K9_unique	43.5465	6.31508	Promoter (<=1kb)	18	35581117	35654593	73477	1	ENSG00000141429	ENST00000586725	0	GALNT1	polypeptide N-acetylgalactosaminyltransferase 1 [Source:HGNC Symbol;Acc:HGNC:4123]
17	30711086	30711333	248	*	30711116	2.78428	5.23901	1.3204e-17	shPKL_F_K9_unique	99.1227	14.3887	Promoter (1-2kb)	17	30709608	30768876	59269	1	ENSG00000264538	ENST00000579526	1478	SUZ12P1	SUZ12 pseudogene 1 [Source:HGNC Symbol;Acc:HGNC:32421]
X	24148836	24149239	404	*	24149120	2.78338	4.34674	6.38558e-10	shPKL_F_K9_unique	53.3876	7.75461	Promoter (<=1kb)	23	24149173	24150819	1647	1	ENSG00000005889	ENST00000497813	0	ZFX	zinc finger protein X-linked [Source:HGNC Symbol;Acc:HGNC:12869]
1	28636684	28636952	269	*	28636834	0.87454	4.90609	0.00285839	shPKL_F_K9_unique	40.5986	22.1436	Intron (ENST00000373824/ENSG00000120656, intron 1 of 5)	1	28603101	28643005	39905	2	ENSG00000120656	ENST00000263974	6053	TAF12	TATA-box binding protein associated factor 12 [Source:HGNC Symbol;Acc:HGNC:11545]
1	28766157	28766412	256	*	28766334	0.96438	4.18316	0.00984974	shPKL_F_K9_unique	25.3753	13.0048	Intron (ENST00000542507/ENSG00000198492, intron 5 of 5)	1	28739091	28742883	3793	1	ENSG00000198492	ENST00000468863	27066	YTHDF2	YTH N6-methyladenosine RNA binding protein 2 [Source:HGNC Symbol;Acc:HGNC:31675]
1	28794218	28794495	278	*	28794339	0.7766	4.87031	0.00613844	shPKL_F_K9_unique	38.2825	22.347	Distal Intergenic	1	28812142	28863283	51142	1	ENSG00000116329	ENST00000621425	-17647	OPRD1	opioid receptor delta 1 [Source:HGNC Symbol;Acc:HGNC:8153]
1	28818304	28818515	212	*	28818410	0.18212	5.37619	0.0376184	shPKL_F_K9_unique	44.239	38.9927	Intron (ENST00000621425/ENSG00000116329, intron 1 of 3)	1	28812170	28871267	59098	1	ENSG00000116329	ENST00000234961	6134	OPRD1	opioid receptor delta 1 [Source:HGNC Symbol;Acc:HGNC:8153]
1	28872152	28872527	376	*	28872344	0.99821	4.96018	0.00123452	shPKL_F_K9_unique	43.9954	22.025	Exon (ENST00000418471/ENSG00000233427, exon 2 of 3)	1	28870483	28877336	6854	2	ENSG00000233427	ENST00000418471	4809	AL009181.1	novel transcript
8	144947519	144947905	387	*	144947709	2.78279	4.25191	9.17273e-10	shPKL_F_K9_unique	49.981	7.26276	Promoter (<=1kb)	8	144932144	144948035	15892	2	ENSG00000170631	ENST00000532811	130	ZNF16	zinc finger protein 16 [Source:HGNC Symbol;Acc:HGNC:12947]
1	29025971	29026163	193	*	29026092	1.38585	3.88244	0.0022449	shPKL_F_K9_unique	23.8408	9.12301	Intron (ENST00000642260/ENSG00000159023, intron 8 of 20)	1	29018359	29072314	53956	1	ENSG00000159023	ENST00000644848	7612	EPB41	erythrocyte membrane protein band 4.1 [Source:HGNC Symbol;Acc:HGNC:3377]
1	29109836	29110030	195	*	29109912	1.42455	4.29809	0.000599433	shPKL_F_K9_unique	32.2308	12.0071	Intron (ENST00000642260/ENSG00000159023, intron 18 of 20)	1	29097587	29109738	12152	1	ENSG00000159023	ENST00000462032	12249	EPB41	erythrocyte membrane protein band 4.1 [Source:HGNC Symbol;Acc:HGNC:3377]
1	35191782	35192034	253	*	35191930	2.77782	5.40889	2.40022e-19	shPKL_F_K9_unique	111.261	16.2232	Promoter (1-2kb)	1	35182936	35193145	10210	2	ENSG00000116560	ENST00000357214	1111	SFPQ	splicing factor proline and glutamine rich [Source:HGNC Symbol;Acc:HGNC:10774]
4	9153037	9153943	907	*	9153459	2.77478	4.83267	1.58097e-13	shPKL_F_K9_unique	74.5459	10.8926	Promoter (<=1kb)	4	9153296	9165451	12156	1	ENSG00000163612	ENST00000509817	0	FAM86KP	family with sequence similarity 86 member K, pseudogene [Source:HGNC Symbol;Acc:HGNC:44098]
19	56668774	56668999	226	*	56668790	2.77396	2.77345	0.000317097	shPKL_F_K9_unique	17.8819	2.61438	Promoter (<=1kb)	19	56669941	56684987	15047	1	ENSG00000286125	ENST00000599726	-942	AC006115.2	novel transcript (contains ZIM2-AS1 and PEG3-AS1)
1	29194161	29194567	407	*	29194424	0.81174	5.59522	0.00077987	shPKL_F_K9_unique	64.0484	36.488	3' UTR	1	29193817	29200589	6773	2	ENSG00000116353	ENST00000483435	6022	MECR	mitochondrial trans-2-enoyl-CoA reductase [Source:HGNC Symbol;Acc:HGNC:19691]
11	71546705	71546922	218	*	71546805	2.77185	3.43054	4.18629e-06	shPKL_F_K9_unique	28.1775	4.12564	Promoter (1-2kb)	11	71548420	71549608	1189	1	ENSG00000254997	ENST00000528743	-1498	KRTAP5-9	keratin associated protein 5-9 [Source:HGNC Symbol;Acc:HGNC:23604]
X	40096634	40096990	357	*	40096898	2.7709	4.97144	1.20549e-14	shPKL_F_K9_unique	81.9625	12.0085	Promoter (<=1kb)	23	40051272	40096612	45341	2	ENSG00000183337	ENST00000673391	-22	BCOR	BCL6 corepressor [Source:HGNC Symbol;Acc:HGNC:20893]
15	43745672	43747082	1411	*	43745907	2.76875	5.45738	9.87053e-20	merged_common	114.703	16.8305	Promoter (<=1kb)	15	43746410	43756725	10316	1	ENSG00000167004	ENST00000469684	0	PDIA3	protein disulfide isomerase family A member 3 [Source:HGNC Symbol;Acc:HGNC:4606]
19	50058789	50059377	589	*	50059120	2.76784	3.56464	2.74298e-06	shPKL_F_K9_unique	30.8791	4.53381	Promoter (<=1kb)	19	50058882	50060232	1351	2	ENSG00000269540	ENST00000597606	855	AC010624.4	novel zinc finger protein pseudogene
1	29382967	29383211	245	*	29383123	0.1854	4.08371	0.0641437	shPKL_F_K9_unique	18.0811	15.9006	Distal Intergenic	1	29329620	29350114	20495	2	ENSG00000230523	ENST00000417651	-32853	LINC01756	long intergenic non-protein coding RNA 1756 [Source:HGNC Symbol;Acc:HGNC:52545]
1	29392004	29392311	308	*	29392242	-0.39287	5.31308	0.0210839	shPKL_F_K9_unique	34.6947	45.5545	Distal Intergenic	1	29329620	29350114	20495	2	ENSG00000230523	ENST00000417651	-41890	LINC01756	long intergenic non-protein coding RNA 1756 [Source:HGNC Symbol;Acc:HGNC:52545]
1	29433301	29433507	207	*	29433406	1.51655	3.75489	0.00183674	shPKL_F_K9_unique	22.8348	7.98122	Distal Intergenic	1	29488193	29496893	8701	2	ENSG00000225011	ENST00000515851	63386	AL671862.1	protein tyrosine phosphatase, receptor type, U (PTPRU) pseudogene
1	29436713	29436948	236	*	29436867	0.57183	3.72869	0.0485699	shPKL_F_K9_unique	16.1628	10.8737	Distal Intergenic	1	29488193	29496893	8701	2	ENSG00000225011	ENST00000515851	59945	AL671862.1	protein tyrosine phosphatase, receptor type, U (PTPRU) pseudogene
1	29554237	29554657	421	*	29554380	2.96869	4.07741	1.2744e-09	shPKL_F_K9_unique	47.2341	6.03378	Distal Intergenic	1	29488193	29496893	8701	2	ENSG00000225011	ENST00000515851	-57344	AL671862.1	protein tyrosine phosphatase, receptor type, U (PTPRU) pseudogene
1	29635652	29635841	190	*	29635751	0.18545	4.88739	0.0449814	shPKL_F_K9_unique	31.562	27.7549	Distal Intergenic	1	29708851	29709547	697	2	ENSG00000228176	ENST00000422638	73706	AC092265.1	novel transcript
1	29669667	29669875	209	*	29669745	0.42786	4.54041	0.0346833	shPKL_F_K9_unique	26.9897	20.0632	Distal Intergenic	1	29708851	29709547	697	2	ENSG00000228176	ENST00000422638	39672	AC092265.1	novel transcript
1	29739691	29740084	394	*	29739994	0.05457	4.79107	0.0530735	shPKL_F_K9_unique	28.2143	27.167	Distal Intergenic	1	29755175	29790597	35423	1	ENSG00000284676	ENST00000641702	-15091	AL645944.2	novel transcript
1	29744910	29745107	198	*	29745011	-0.336	5.19307	0.030143	shPKL_F_K9_unique	32.5609	41.1	Distal Intergenic	1	29755175	29790597	35423	1	ENSG00000284676	ENST00000641702	-10068	AL645944.2	novel transcript
1	29767043	29767361	319	*	29767261	1.56216	4.08182	0.000578207	shPKL_F_K9_unique	29.0991	9.85425	Intron (ENST00000641702/ENSG00000284676, intron 2 of 4)	1	29755175	29790597	35423	1	ENSG00000284676	ENST00000641702	11868	AL645944.2	novel transcript
1	29825316	29825541	226	*	29825442	1.37163	4.48289	0.000416487	shPKL_F_K9_unique	35.9697	13.9006	Distal Intergenic	1	29755175	29790597	35423	1	ENSG00000284676	ENST00000641702	70141	AL645944.2	novel transcript
1	29837163	29837508	346	*	29837392	0.88426	4.27777	0.0105533	shPKL_F_K9_unique	26.3532	14.2772	Distal Intergenic	1	29904865	29905357	493	2	ENSG00000270927	ENST00000603857	67849	AL645944.1	N(alpha)-acetyltransferase 20, NatB catalytic subunit (NAA20) pseudogene
1	29843700	29843894	195	*	29843750	1.78506	3.612	0.000947993	shPKL_F_K9_unique	22.6986	6.58631	Distal Intergenic	1	29904865	29905357	493	2	ENSG00000270927	ENST00000603857	61463	AL645944.1	N(alpha)-acetyltransferase 20, NatB catalytic subunit (NAA20) pseudogene
1	29930797	29931027	231	*	29930923	0.49585	4.69937	0.0256753	shPKL_F_K9_unique	30.8521	21.8786	Distal Intergenic	1	29904865	29905357	493	2	ENSG00000270927	ENST00000603857	-25440	AL645944.1	N(alpha)-acetyltransferase 20, NatB catalytic subunit (NAA20) pseudogene
1	29933575	29933937	363	*	29933772	0.57931	4.7608	0.018053	shPKL_F_K9_unique	33.1389	22.1793	Distal Intergenic	1	29904865	29905357	493	2	ENSG00000270927	ENST00000603857	-28218	AL645944.1	N(alpha)-acetyltransferase 20, NatB catalytic subunit (NAA20) pseudogene
1	29998984	29999195	212	*	29999108	1.35937	4	0.00184945	shPKL_F_K9_unique	25.6287	9.98882	Distal Intergenic	1	30013952	30037612	23661	2	ENSG00000233399	ENST00000445180	38417	LINC01648	long intergenic non-protein coding RNA 1648 [Source:HGNC Symbol;Acc:HGNC:52435]
1	30001700	30001938	239	*	30001717	0.87528	4.75489	0.00419897	shPKL_F_K9_unique	36.5685	19.9352	Distal Intergenic	1	30013952	30037612	23661	2	ENSG00000233399	ENST00000445180	35674	LINC01648	long intergenic non-protein coding RNA 1648 [Source:HGNC Symbol;Acc:HGNC:52435]
1	30033592	30034013	422	*	30033862	1.39488	4.33444	0.000408704	shPKL_F_K9_unique	32.7151	12.4407	Intron (ENST00000445180/ENSG00000233399, intron 2 of 6)	1	30013952	30037612	23661	2	ENSG00000233399	ENST00000445180	3599	LINC01648	long intergenic non-protein coding RNA 1648 [Source:HGNC Symbol;Acc:HGNC:52435]
1	30051949	30052190	242	*	30052068	0.46443	4.112	0.0472638	shPKL_F_K9_unique	20.3113	14.7208	Distal Intergenic	1	30013952	30037612	23661	2	ENSG00000233399	ENST00000445180	-14337	LINC01648	long intergenic non-protein coding RNA 1648 [Source:HGNC Symbol;Acc:HGNC:52435]
1	30188613	30188800	188	*	30188734	1.14723	4.56785	0.00159306	shPKL_F_K9_unique	35.2968	15.9363	Distal Intergenic	1	30226523	30226615	93	1	ENSG00000231251	ENST00000442774	-37723	AL021921.1	family with sequence similarity 32, member A (FAM32A) pseudogene
1	30273172	30273581	410	*	30273468	0.55311	5.12869	0.0144973	shPKL_F_K9_unique	42.3781	28.8828	Distal Intergenic	1	30226523	30226615	93	1	ENSG00000231251	ENST00000442774	46649	AL021921.1	family with sequence similarity 32, member A (FAM32A) pseudogene
1	30325185	30325625	441	*	30325387	-0.31717	5.60807	0.0242371	shPKL_F_K9_unique	43.6976	54.4423	Distal Intergenic	1	30409560	30411638	2079	2	ENSG00000236335	ENST00000427319	86013	AL161638.2	novel transcript
1	30335779	30335968	190	*	30335811	0.34334	4.75711	0.0389316	shPKL_F_K9_unique	30.4587	24.0079	Distal Intergenic	1	30409560	30411638	2079	2	ENSG00000236335	ENST00000427319	75670	AL161638.2	novel transcript
1	30342759	30343042	284	*	30342963	1.94467	3.20893	0.00200564	shPKL_F_K9_unique	18.142	4.71283	Distal Intergenic	1	30409560	30411638	2079	2	ENSG00000236335	ENST00000427319	68596	AL161638.2	novel transcript
1	30368971	30369197	227	*	30369011	-0.68582	5.01809	0.00915928	shPKL_F_K9_unique	25.5487	41.098	Distal Intergenic	1	30409560	30411638	2079	2	ENSG00000236335	ENST00000427319	42441	AL161638.2	novel transcript
1	30397882	30398191	310	*	30398023	1.54693	3.92899	0.00102747	shPKL_F_K9_unique	26.0363	8.91063	Distal Intergenic	1	30409560	30411638	2079	2	ENSG00000236335	ENST00000427319	13447	AL161638.2	novel transcript
1	30403175	30403488	314	*	30403242	0.7481	4.98864	0.00538537	shPKL_F_K9_unique	41.1463	24.4979	Distal Intergenic	1	30409560	30411638	2079	2	ENSG00000236335	ENST00000427319	8150	AL161638.2	novel transcript
1	30492074	30492505	432	*	30492253	2.1611	3.79436	6.07374e-05	shPKL_F_K9_unique	29.3422	6.56052	Distal Intergenic	1	30415825	30421108	5284	1	ENSG00000231949	ENST00000420354	76249	AL161638.1	novel transcript
1	30652560	30652812	253	*	30652633	-0.4451	5.36989	0.0159017	shPKL_F_K9_unique	35.4408	48.2494	Distal Intergenic	1	30713767	30716135	2369	2	ENSG00000162510	ENST00000494561	63323	MATN1	matrilin 1 [Source:HGNC Symbol;Acc:HGNC:6907]
1	30665240	30665494	255	*	30665403	-0.35474	5.15814	0.0301988	shPKL_F_K9_unique	31.5763	40.3784	Distal Intergenic	1	30713767	30716135	2369	2	ENSG00000162510	ENST00000494561	50641	MATN1	matrilin 1 [Source:HGNC Symbol;Acc:HGNC:6907]
1	30774677	30774889	213	*	30774761	0.12026	5.13748	0.0443203	shPKL_F_K9_unique	36.6975	33.7625	Distal Intergenic	1	30732469	30757774	25306	2	ENSG00000162511	ENST00000294507	-16903	LAPTM5	lysosomal protein transmembrane 5 [Source:HGNC Symbol;Acc:HGNC:29612]
1	30777168	30777510	343	*	30777443	-0.04933	5.50666	0.0414797	shPKL_F_K9_unique	44.6937	46.2482	Distal Intergenic	1	30732469	30757774	25306	2	ENSG00000162511	ENST00000294507	-19394	LAPTM5	lysosomal protein transmembrane 5 [Source:HGNC Symbol;Acc:HGNC:29612]
1	30818980	30819206	227	*	30819054	0.36886	5.07978	0.0302836	shPKL_F_K9_unique	38.4312	29.761	Distal Intergenic	1	30810378	30815553	5176	2	ENSG00000229607	ENST00000440358	-3427	AL137027.1	novel transcript
1	30885846	30886126	281	*	30886123	-0.38329	5.43393	0.021407	shPKL_F_K9_unique	37.8516	49.3704	Intron (ENST00000339394/ENSG00000162512, intron 1 of 4)	1	30876767	30881429	4663	2	ENSG00000162512	ENST00000471567	-4417	SDC3	syndecan 3 [Source:HGNC Symbol;Acc:HGNC:10660]
1	30890931	30891404	474	*	30891312	0.15646	5.59715	0.0355622	shPKL_F_K9_unique	51.1045	45.8522	Intron (ENST00000339394/ENSG00000162512, intron 1 of 4)	1	30876767	30881429	4663	2	ENSG00000162512	ENST00000471567	-9502	SDC3	syndecan 3 [Source:HGNC Symbol;Acc:HGNC:10660]
1	30936437	30936818	382	*	30936547	0.54002	4.90186	0.019075	shPKL_F_K9_unique	36.0487	24.7929	3' UTR	1	30933305	30945372	12068	2	ENSG00000134644	ENST00000530669	8554	PUM1	pumilio RNA binding family member 1 [Source:HGNC Symbol;Acc:HGNC:14957]
21	36070133	36070332	200	*	36070187	2.76746	2.95345	0.00010556	shPKL_F_K9_unique	20.2125	2.96846	Promoter (<=1kb)	21	36070035	36072533	2499	1	ENSG00000159228	ENST00000399191	98	CBR1	carbonyl reductase 1 [Source:HGNC Symbol;Acc:HGNC:1548]
1	31154762	31155782	1021	*	31155237	1.18006	5.8663	2.34003e-06	shPKL_F_K9_unique	87.8106	38.7538	Distal Intergenic	1	31180540	31181676	1137	2	ENSG00000084628	ENST00000528449	25894	NKAIN1	sodium/potassium transporting ATPase interacting 1 [Source:HGNC Symbol;Acc:HGNC:25743]
4	120808411	120808621	211	*	120808596	2.76746	2.95345	0.00010556	shPKL_F_K9_unique	20.2125	2.96846	Promoter (1-2kb)	4	120810469	120810569	101	1	ENSG00000212359	ENST00000391057	-1848	RNU6-550P	RNA, U6 small nuclear 550, pseudogene [Source:HGNC Symbol;Acc:HGNC:47513]
1	31222430	31222875	446	*	31222797	0.61207	4.85454	0.0125082	shPKL_F_K9_unique	35.7675	23.4012	Intron (ENST00000373736/ENSG00000084628, intron 1 of 6)	1	31179745	31239887	60143	2	ENSG00000084628	ENST00000373736	17012	NKAIN1	sodium/potassium transporting ATPase interacting 1 [Source:HGNC Symbol;Acc:HGNC:25743]
8	43127820	43128283	464	*	43127983	2.76746	2.95345	0.00010556	shPKL_F_K9_unique	20.2125	2.96846	Promoter (1-2kb)	8	43125995	43126397	403	2	ENSG00000254198	ENST00000517759	-1423	AC113191.1	Family with sequence similarity 9, member C (FAM9C) pseudogene
9	131545954	131546520	567	*	131546118	2.76153	4.13748	8.55666e-09	shPKL_F_K9_unique	45.8309	6.75855	Promoter (<=1kb)	9	131545514	131558620	13107	1	ENSG00000283526	ENST00000636672	440	PRRT1B	proline rich transmembrane protein 1B [Source:HGNC Symbol;Acc:HGNC:53642]
19	16626805	16627912	1108	*	16627383	2.75917	6.06125	9.46975e-29	shPKL_F_K9_unique	173.746	25.6639	Promoter (<=1kb)	19	16576030	16627943	51914	2	ENSG00000105085	ENST00000611692	31	MED26	mediator complex subunit 26 [Source:HGNC Symbol;Acc:HGNC:2376]
1	31514028	31514259	232	*	31514081	1.83802	4.21523	4.53353e-05	shPKL_F_K9_unique	35.1204	9.82334	Intron (ENST00000639839/ENSG00000284543, intron 2 of 4)	1	31518356	31526444	8089	1	ENSG00000284543	ENST00000640623	-4097	LINC01226	long intergenic non-protein coding RNA 1226 [Source:HGNC Symbol;Acc:HGNC:49678]
1	778411	779389	979	*	778658	2.75437	5.27681	1.65678e-17	shPKL_F_K9_unique	100.705	14.9247	Promoter (<=1kb)	1	725885	778626	52742	2	ENSG00000228327	ENST00000506640	0	AL669831.1	general transcription factor IIi (GTF2I) pseudogene
1	31596216	31596403	188	*	31596355	0.6775	4.44589	0.0156755	shPKL_F_K9_unique	27.5627	17.2335	Distal Intergenic	1	31585151	31586442	1292	1	ENSG00000142910	ENST00000480586	11065	TINAGL1	tubulointerstitial nephritis antigen like 1 [Source:HGNC Symbol;Acc:HGNC:19168]
1	31628139	31628474	336	*	31628351	0.32785	5.84352	0.0178895	shPKL_F_K9_unique	64.3313	51.2542	Intron (ENST00000373705/ENSG00000121764, intron 6 of 6)	1	31630340	31635260	4921	2	ENSG00000162517	ENST00000461006	6786	PEF1	penta-EF-hand domain containing 1 [Source:HGNC Symbol;Acc:HGNC:30009]
21	44413928	44414490	563	*	44414149	2.74938	4.02492	2.17986e-08	shPKL_F_K9_unique	42.213	6.27769	Promoter (2-3kb)	21	44414595	44416740	2146	2	ENSG00000230061	ENST00000456880	2250	TRPM2-AS	TRPM2 antisense RNA [Source:HGNC Symbol;Acc:HGNC:50758]
22	22291547	22292421	875	*	22292157	2.74637	5.38574	1.27761e-18	merged_common	108.303	16.1399	Promoter (1-2kb)	22	22293733	22294794	1062	1	ENSG00000234630	ENST00000412149	-1312	AC245060.2	novel transcript
2	97113576	97113944	369	*	97113773	2.74166	4.31604	1.10962e-09	shPKL_F_K9_unique	51.5134	7.70188	Promoter (<=1kb)	2	97113657	97200363	86707	1	ENSG00000135976	ENST00000620383	0	ANKRD36	ankyrin repeat domain 36 [Source:HGNC Symbol;Acc:HGNC:24079]
1	31723182	31723386	205	*	31723189	2.0314	4.21103	7.82817e-06	shPKL_F_K9_unique	37.4458	9.15991	Distal Intergenic	1	31727170	31735347	8178	2	ENSG00000121753	ENST00000530999	11961	ADGRB2	adhesion G protein-coupled receptor B2 [Source:HGNC Symbol;Acc:HGNC:944]
14	100237604	100238082	479	*	100237994	2.74081	5.01671	1.47075e-14	shPKL_F_K9_unique	83.6976	12.5213	Promoter (<=1kb)	14	100238298	100239346	1049	1	ENSG00000100811	ENST00000554371	-216	YY1	YY1 transcription factor [Source:HGNC Symbol;Acc:HGNC:12856]
5	140788192	140788388	197	*	140788235	2.73972	3.40689	7.32602e-06	shPKL_F_K9_unique	27.4122	4.10401	Promoter (1-2kb)	5	140786291	141010080	223790	1	ENSG00000204970	ENST00000394633	1901	PCDHA1	protocadherin alpha 1 [Source:HGNC Symbol;Acc:HGNC:8663]
6	28977559	28977861	303	*	28977647	2.73943	3.54373	4.72402e-06	shPKL_F_K9_unique	30.1366	4.51279	Promoter (<=1kb)	6	28977475	28977773	299	1	ENSG00000263426	ENST00000580476	84	RN7SL471P	RNA, 7SL, cytoplasmic 471, pseudogene [Source:HGNC Symbol;Acc:HGNC:46487]
7	99659379	99660034	656	*	99659938	2.73943	3.54373	4.72402e-06	shPKL_F_K9_unique	30.1366	4.51279	Promoter (<=1kb)	7	99652291	99660602	8312	2	ENSG00000106258	ENST00000488187	568	CYP3A5	cytochrome P450 family 3 subfamily A member 5 [Source:HGNC Symbol;Acc:HGNC:2638]
7	100307944	100308132	189	*	100308055	2.73091	3.2539	2.21198e-05	shPKL_F_K9_unique	24.579	3.70235	Promoter (<=1kb)	7	100307702	100322196	14495	1	ENSG00000214300	ENST00000332397	242	SPDYE3	speedy/RINGO cell cycle regulator family member E3 [Source:HGNC Symbol;Acc:HGNC:35462]
8	30886346	30886625	280	*	30886452	2.73091	3.2539	2.21198e-05	shPKL_F_K9_unique	24.579	3.70235	Promoter (2-3kb)	8	30831544	30888706	57163	2	ENSG00000133863	ENST00000638951	2081	TEX15	testis expressed 15, meiosis and synapsis associated [Source:HGNC Symbol;Acc:HGNC:11738]
1	31785438	31785650	213	*	31785577	-0.7299	6.18844	0.000342919	shPKL_F_K9_unique	56.6296	93.9217	Distal Intergenic	1	31789130	31791322	2193	1	ENSG00000254545	ENST00000527035	-3480	AL354919.2	novel transcript
1	32022017	32022298	282	*	32022272	1.21642	4.66546	0.000679994	shPKL_F_K9_unique	38.6842	16.6476	Intron (ENST00000327300/ENSG00000121774, intron 1 of 8)	1	32014182	32060850	46669	1	ENSG00000121774	ENST00000484270	7835	KHDRBS1	KH RNA binding domain containing, signal transduction associated 1 [Source:HGNC Symbol;Acc:HGNC:18116]
1	32025170	32025645	476	*	32025395	1.04209	4.67132	0.00199951	shPKL_F_K9_unique	36.5642	17.7565	Intron (ENST00000327300/ENSG00000121774, intron 1 of 8)	1	32014182	32060850	46669	1	ENSG00000121774	ENST00000484270	10988	KHDRBS1	KH RNA binding domain containing, signal transduction associated 1 [Source:HGNC Symbol;Acc:HGNC:18116]
22	24633510	24633882	373	*	24633712	2.72935	3.90126	2.0063e-07	shPKL_F_K9_unique	38.4773	5.80213	Promoter (<=1kb)	22	24633272	24633443	172	1	ENSG00000284233	ENST00000639500	238	AP000356.4	gamma-glutamyltransferase 5 (GGT5) pseudogene
1	32102421	32102695	275	*	32102512	0.05097	5.30262	0.0444639	shPKL_F_K9_unique	40.1717	38.7773	3' UTR	1	32108056	32176563	68508	1	ENSG00000025800	ENST00000373625	-5361	KPNA6	karyopherin subunit alpha 6 [Source:HGNC Symbol;Acc:HGNC:6399]
1	32194988	32195197	210	*	32195190	-0.02275	5.78966	0.0376125	shPKL_F_K9_unique	54.8828	55.7552	3' UTR	1	32200595	32205387	4793	1	ENSG00000160050	ENST00000373602	-5398	CCDC28B	coiled-coil domain containing 28B [Source:HGNC Symbol;Acc:HGNC:28163]
1	16643005	16643250	246	*	16643121	2.72747	5.68316	4.22145e-22	shPKL_F_K9_unique	132.229	19.9654	Promoter (<=1kb)	1	16642767	16643109	343	2	ENSG00000283773	ENST00000639399	0	AL137798.3	ring finger protein 123 (RNF123) pseudogene
19	32692257	32692943	687	*	32692685	2.72482	5.36989	3.87203e-18	shPKL_F_K9_unique	106.322	16.0831	Promoter (<=1kb)	19	32691961	32713796	21836	1	ENSG00000213965	ENST00000397061	296	NUDT19	nudix hydrolase 19 [Source:HGNC Symbol;Acc:HGNC:32036]
12	124913774	124914946	1173	*	124914367	2.72426	6.8966	6.32342e-49	merged_common	306.284	46.3491	Promoter (<=1kb)	12	124911646	124914650	3005	2	ENSG00000150991	ENST00000339647	0	UBC	ubiquitin C [Source:HGNC Symbol;Acc:HGNC:12468]
15	92883155	92883815	661	*	92883511	2.72347	4.93653	6.37152e-14	shPKL_F_K9_unique	78.6985	11.9157	Promoter (<=1kb)	15	92883413	92927330	43918	1	ENSG00000279765	ENST00000629685	0	AC013394.1	novel protein
4	183658597	183658801	205	*	183658739	2.71803	5.12869	1.96021e-15	shPKL_F_K9_unique	89.742	13.6391	Promoter (<=1kb)	4	183640460	183659151	18692	2	ENSG00000182552	ENST00000510968	350	RWDD4	RWD domain containing 4 [Source:HGNC Symbol;Acc:HGNC:23750]
20	35206161	35206370	210	*	35206222	2.71454	2.72972	0.000543594	shPKL_F_K9_unique	16.9944	2.58909	Promoter (2-3kb)	20	35201747	35203288	1542	2	ENSG00000126005	ENST00000594413	-2873	MMP24OS	MMP24 opposite strand [Source:HGNC Symbol;Acc:HGNC:44421]
1	32442514	32442812	299	*	32442734	2.03102	3.59984	0.000171429	shPKL_F_K9_unique	24.5108	5.99735	Distal Intergenic	1	32457835	32458135	301	1	ENSG00000263529	ENST00000579362	-15023	RN7SL122P	RNA, 7SL, cytoplasmic 122, pseudogene [Source:HGNC Symbol;Acc:HGNC:46138]
1	32623404	32623690	287	*	32623618	1.15293	4.32193	0.00207915	shPKL_F_K9_unique	29.8238	13.4121	Intron (ENST00000341885/ENSG00000176261, intron 1 of 1)	1	32621830	32632058	10229	2	ENSG00000176261	ENST00000467652	8368	ZBTB8OS	zinc finger and BTB domain containing 8 opposite strand [Source:HGNC Symbol;Acc:HGNC:24094]
11	576149	576450	302	*	576303	2.71316	6.50125	1.6796e-37	shPKL_F_K9_unique	231.976	35.3754	Promoter (<=1kb)	11	576470	611964	35495	1	ENSG00000070047	ENST00000416188	-20	PHRF1	PHD and ring finger domains 1 [Source:HGNC Symbol;Acc:HGNC:24351]
1	32673907	32674288	382	*	32673907	1.65196	3.85454	0.000528415	shPKL_F_K9_unique	25.6435	8.15996	Intron (ENST00000414241/ENSG00000162521, intron 11 of 11)	1	32669256	32680651	11396	1	ENSG00000162521	ENST00000482190	4651	RBBP4	RB binding protein 4, chromatin remodeling factor [Source:HGNC Symbol;Acc:HGNC:9887]
1	32759027	32759234	208	*	32759100	-0.77215	6.54452	3.24908e-05	shPKL_F_K9_unique	71.4292	121.988	Intron (ENST00000401073/ENSG00000162522, intron 1 of 6)	1	32754021	32774970	20950	1	ENSG00000162522	ENST00000373481	5006	KIAA1522	KIAA1522 [Source:HGNC Symbol;Acc:HGNC:29301]
1	32770313	32770719	407	*	32770343	-0.82805	6.49379	2.07087e-05	shPKL_F_K9_unique	67.6379	120.077	Exon (ENST00000401073/ENSG00000162522, exon 6 of 7)	1	32765667	32774970	9304	1	ENSG00000162522	ENST00000373480	4646	KIAA1522	KIAA1522 [Source:HGNC Symbol;Acc:HGNC:29301]
1	32771879	32772201	323	*	32771943	-1.07363	6.45251	1.45798e-07	shPKL_F_K9_unique	60.3672	127.056	Exon (ENST00000401073/ENSG00000162522, exon 6 of 7)	1	32765667	32774970	9304	1	ENSG00000162522	ENST00000373480	6212	KIAA1522	KIAA1522 [Source:HGNC Symbol;Acc:HGNC:29301]
17	63899415	63899656	242	*	63899446	2.71017	3.5222	2.38186e-06	shPKL_F_K9_unique	29.3906	4.49124	Promoter (<=1kb)	17	63900643	63900879	237	1	ENSG00000259333	ENST00000560822	-987	AC127029.1	intercellular adhesion molecule (ICAM) pseudogene
1	32955637	32955832	196	*	32955809	0.75528	4.41645	0.0118437	shPKL_F_K9_unique	27.7436	16.4362	Intron (ENST00000373456/ENSG00000116514, intron 1 of 8)	1	32936445	32964685	28241	2	ENSG00000116514	ENST00000373456	8853	RNF19B	ring finger protein 19B [Source:HGNC Symbol;Acc:HGNC:26886]
1	32983136	32983370	235	*	32983363	1.02436	4.56978	0.00327984	shPKL_F_K9_unique	33.8705	16.6517	Distal Intergenic	1	32979947	32980472	526	1	ENSG00000217644	ENST00000401937	3189	AL355864.1	ribosomal protein L18a (RPL18A) pseudogene
1	33158033	33158232	200	*	33158061	0.17467	5.02014	0.0460431	shPKL_F_K9_unique	34.475	30.5439	Intron (ENST00000291416/ENSG00000116525, intron 4 of 4)	1	33162851	33166298	3448	1	ENSG00000279179	ENST00000624339	-4619	AL662907.2	TEC
1	33188981	33189299	319	*	33189211	1.89209	3.69077	0.000391837	shPKL_F_K9_unique	24.8783	6.70263	Distal Intergenic	1	33194788	33200353	5566	1	ENSG00000284721	ENST00000641271	-5489	AL662907.3	novel transcript
22	24262316	24262749	434	*	24262650	2.71017	3.5222	2.38186e-06	shPKL_F_K9_unique	29.3906	4.49124	Promoter (1-2kb)	22	24259929	24263764	3836	2	ENSG00000225098	ENST00000444246	1015	BCRP1	BCR pseudogene 1 [Source:HGNC Symbol;Acc:HGNC:39073]
17	15683747	15683948	202	*	15683812	2.70837	3.07994	3.42727e-05	shPKL_F_K9_unique	21.6174	3.30752	Promoter (<=1kb)	17	15651837	15684266	32430	2	ENSG00000221926	ENST00000584142	318	TRIM16	tripartite motif containing 16 [Source:HGNC Symbol;Acc:HGNC:17241]
1	33342476	33342665	190	*	33342538	0.16874	5.47873	0.0366985	shPKL_F_K9_unique	47.2782	42.0596	Intron (ENST00000630909/ENSG00000225313, intron 1 of 1)	1	33336566	33336864	299	2	ENSG00000222112	ENST00000410180	-5612	RN7SKP16	RN7SK pseudogene 16 [Source:HGNC Symbol;Acc:HGNC:45740]
15	77940113	77940395	283	*	77940365	2.7068	3.64846	1.58578e-06	shPKL_F_K9_unique	32.0412	4.90775	Promoter (2-3kb)	15	77941442	77942747	1306	2	ENSG00000214646	ENST00000563867	2352	COMMD4P1	COMM domain containing 4 pseudogene 1 [Source:HGNC Symbol;Acc:HGNC:51909]
20	18454026	18454215	190	*	18454114	2.70649	3.38244	7.32602e-06	shPKL_F_K9_unique	26.6429	4.08176	Promoter (<=1kb)	20	18383371	18454639	71269	2	ENSG00000089091	ENST00000357236	424	DZANK1	double zinc ribbon and ankyrin repeat domains 1 [Source:HGNC Symbol;Acc:HGNC:15858]
1	33382986	33383180	195	*	33383147	0.38086	4.71836	0.0346059	shPKL_F_K9_unique	30.0394	23.0697	Intron (ENST00000468406/ENSG00000134686, intron 1 of 5)	1	33323626	33375593	51968	2	ENSG00000134686	ENST00000257118	-7393	PHC2	polyhomeotic homolog 2 [Source:HGNC Symbol;Acc:HGNC:3183]
1	33397195	33397778	584	*	33397308	0.60535	4.55622	0.0205024	shPKL_F_K9_unique	29.0184	19.0741	Intron (ENST00000484692/ENSG00000134686, intron 1 of 2)	1	33368570	33392765	24196	2	ENSG00000134686	ENST00000468406	-4430	PHC2	polyhomeotic homolog 2 [Source:HGNC Symbol;Acc:HGNC:3183]
1	33410311	33410514	204	*	33410351	2.71719	2.91645	0.000183582	shPKL_F_K9_unique	19.3604	2.94415	Intron (ENST00000484692/ENSG00000134686, intron 1 of 2)	1	33368570	33392765	24196	2	ENSG00000134686	ENST00000468406	-17546	PHC2	polyhomeotic homolog 2 [Source:HGNC Symbol;Acc:HGNC:3183]
9	62800781	62801278	498	*	62801222	2.70557	4.19508	4.91553e-09	shPKL_F_K9_unique	46.7817	7.17161	Promoter (<=1kb)	9	62801461	62810186	8726	1	ENSG00000238113	ENST00000427509	-183	LINC01410	long intergenic non-protein coding RNA 1410 [Source:HGNC Symbol;Acc:HGNC:50702]
1	33454024	33454272	249	*	33454128	0.98425	4.58496	0.00327984	shPKL_F_K9_unique	33.7564	17.0634	Distal Intergenic	1	33466249	33468954	2706	1	ENSG00000234512	ENST00000413515	-11977	TLR12P	toll like receptor 12, pseudogene [Source:HGNC Symbol;Acc:HGNC:31754]
1	33488737	33489014	278	*	33488764	1.85669	4.08245	7.96589e-05	shPKL_F_K9_unique	32.2405	8.90186	Intron (ENST00000361328/ENSG00000121903, intron 3 of 7)	1	33472660	33489245	16586	1	ENSG00000121903	ENST00000480917	16077	ZSCAN20	zinc finger and SCAN domain containing 20 [Source:HGNC Symbol;Acc:HGNC:13093]
1	33489592	33489794	203	*	33489776	2.0671	4.07994	8.24278e-06	shPKL_F_K9_unique	34.6189	8.26139	Exon (ENST00000361328/ENSG00000121903, exon 5 of 8)	1	33472660	33489245	16586	1	ENSG00000121903	ENST00000480917	16932	ZSCAN20	zinc finger and SCAN domain containing 20 [Source:HGNC Symbol;Acc:HGNC:13093]
1	33519177	33519383	207	*	33519195	0.08444	5.03389	0.0474819	shPKL_F_K9_unique	33.7334	31.8157	Intron (ENST00000373381/ENSG00000121904, intron 70 of 70)	1	33512008	33512743	736	2	ENSG00000235907	ENST00000424879	-6434	AC115285.1	proteasome (prosome, macropain) subunit, alpha type, 3 (PSMA3) pseudogene
19	49579966	49580612	647	*	49580195	2.70262	5.93634	1.41402e-25	shPKL_F_K9_unique	156.243	24.0011	Promoter (<=1kb)	19	49555468	49580556	25089	2	ENSG00000142546	ENST00000596358	0	NOSIP	nitric oxide synthase interacting protein [Source:HGNC Symbol;Acc:HGNC:17946]
7	5320717	5321421	705	*	5321350	2.70229	4.37744	6.38558e-10	shPKL_F_K9_unique	53.0245	8.14717	Promoter (<=1kb)	7	5320140	5320662	523	2	ENSG00000182095	ENST00000464852	-55	TNRC18	trinucleotide repeat containing 18 [Source:HGNC Symbol;Acc:HGNC:11962]
1	34206132	34206399	268	*	34206299	0.57894	4.1496	0.0340668	shPKL_F_K9_unique	21.6917	14.5217	Intron (ENST00000373374/ENSG00000142698, intron 4 of 6)	1	34176907	34219131	42225	1	ENSG00000142698	ENST00000488417	29225	C1orf94	chromosome 1 open reading frame 94 [Source:HGNC Symbol;Acc:HGNC:28250]
1	34442801	34443168	368	*	34442859	1.76645	3.77537	0.000391837	shPKL_F_K9_unique	25.2568	7.42375	Distal Intergenic	1	34276859	34277292	434	2	ENSG00000270241	ENST00000604298	-165509	AC115286.1	ferritin, heavy polypeptide 1 (FTH1) pseudogene
1	34549379	34549740	362	*	34549676	1.6259	4.19616	0.000167284	shPKL_F_K9_unique	32.2026	10.4339	Distal Intergenic	1	34669599	34669694	96	2	ENSG00000207941	ENST00000385206	119954	MIR552	microRNA 552 [Source:HGNC Symbol;Acc:HGNC:32808]
1	34730313	34730551	239	*	34730490	1.83249	4.06464	7.96589e-05	shPKL_F_K9_unique	31.5789	8.86669	Intron (ENST00000426886/ENSG00000163866, intron 2 of 4)	1	34755047	34758512	3466	1	ENSG00000189280	ENST00000338513	-24496	GJB5	gap junction protein beta 5 [Source:HGNC Symbol;Acc:HGNC:4287]
1	34747436	34747838	403	*	34747647	-0.00965	4.93826	0.0504618	shPKL_F_K9_unique	30.5571	30.7621	Intron (ENST00000426886/ENSG00000163866, intron 2 of 4)	1	34755047	34758512	3466	1	ENSG00000189280	ENST00000338513	-7209	GJB5	gap junction protein beta 5 [Source:HGNC Symbol;Acc:HGNC:4287]
1	34835891	34836236	346	*	34835991	1.27726	4.18969	0.00254061	shPKL_F_K9_unique	28.4098	11.7213	Intron (ENST00000426886/ENSG00000163866, intron 2 of 4)	1	34850694	34851555	862	1	ENSG00000230163	ENST00000429293	-14458	AL122010.1	novel transcript
22	22911689	22911881	193	*	22911748	2.69851	3.76374	2.99227e-07	shPKL_F_K9_unique	34.607	5.33129	Promoter (<=1kb)	22	22910828	22911075	248	1	ENSG00000254029	ENST00000517690	861	IGLC4	immunoglobulin lambda constant 4 (pseudogene) [Source:HGNC Symbol;Acc:HGNC:5858]
9	132770484	132771232	749	*	132770741	2.6981	4.28398	3.32511e-09	shPKL_F_K9_unique	49.6261	7.64719	Promoter (<=1kb)	9	132768965	132770212	1248	2	ENSG00000224992	ENST00000451318	-272	AL445645.1	novel transcript
1	34972505	34972868	364	*	34972798	1.71506	4.26178	9.4792e-05	shPKL_F_K9_unique	34.7589	10.5872	Downstream (1-2kb)	1	34976470	34977395	926	2	ENSG00000241014	ENST00000642415	4527	AC114490.1	novel platelet-activating factor receptor family pseudogene
19	757000	757698	699	*	757161	2.69703	5.04984	1.47075e-14	shPKL_F_K9_unique	84.3521	13.008	Promoter (<=1kb)	19	758063	760505	2443	1	ENSG00000099812	ENST00000614180	-365	MISP	mitotic spindle positioning [Source:HGNC Symbol;Acc:HGNC:27000]
12	8242292	8243634	1343	*	8242447	2.69485	4.98289	3.66362e-14	shPKL_F_K9_unique	80.4667	12.4275	Promoter (<=1kb)	12	8232512	8242948	10437	2	ENSG00000164845	ENST00000338711	0	FAM86FP	family with sequence similarity 86 member F, pseudogene [Source:HGNC Symbol;Acc:HGNC:42357]
1	35170541	35170787	247	*	35170617	2.36099	3.39395	0.000110599	shPKL_F_K9_unique	23.8257	4.63785	Distal Intergenic	1	35176378	35177661	1284	2	ENSG00000116560	ENST00000471991	6874	SFPQ	splicing factor proline and glutamine rich [Source:HGNC Symbol;Acc:HGNC:10774]
20	49278338	49279104	767	*	49278820	2.69343	6.28106	1.19985e-31	shPKL_F_K9_unique	197.783	30.5764	Promoter (<=1kb)	20	49237946	49278426	40481	2	ENSG00000124201	ENST00000371754	0	ZNFX1	zinc finger NFX1-type containing 1 [Source:HGNC Symbol;Acc:HGNC:29271]
1	35206143	35206330	188	*	35206150	0.85158	4.04638	0.0159592	shPKL_F_K9_unique	22.1951	12.3	Distal Intergenic	1	35195969	35196062	94	1	ENSG00000201868	ENST00000364998	10174	Y_RNA	Y RNA [Source:RFAM;Acc:RF00019]
1	35208544	35208754	211	*	35208708	1.6241	3.7539	0.00122449	shPKL_F_K9_unique	23.6858	7.68393	Distal Intergenic	1	35195969	35196062	94	1	ENSG00000201868	ENST00000364998	12575	Y_RNA	Y RNA [Source:RFAM;Acc:RF00019]
1	35320351	35320573	223	*	35320416	0.76772	3.81468	0.0322212	shPKL_F_K9_unique	18.3606	10.784	Intron (ENST00000314607/ENSG00000146463, intron 1 of 29)	1	35310274	35310425	152	1	ENSG00000201542	ENST00000364672	10077	SNORA62	Small nucleolar RNA SNORA62/SNORA6 family [Source:RFAM;Acc:RF00091]
19	15332635	15333188	554	*	15332801	2.69267	4.77224	4.33347e-12	shPKL_F_K9_unique	69.4825	10.7473	Promoter (<=1kb)	19	15252992	15332545	79554	2	ENSG00000141867	ENST00000360016	-90	BRD4	bromodomain containing 4 [Source:HGNC Symbol;Acc:HGNC:13575]
1	172888452	172888883	432	*	172888471	2.69247	3.22561	3.81377e-05	shPKL_F_K9_unique	23.7827	3.67915	Promoter (2-3kb)	1	172885947	172886258	312	2	ENSG00000227177	ENST00000425294	-2194	AIMP1P2	aminoacyl tRNA synthetase complex interacting multifunctional protein 1 pseudogene 2 [Source:HGNC Symbol;Acc:HGNC:43693]
21	36639418	36639607	190	*	36639431	2.69247	3.22561	3.81377e-05	shPKL_F_K9_unique	23.7827	3.67915	Promoter (2-3kb)	21	36632681	36637033	4353	2	ENSG00000231324	ENST00000457669	-2385	AP000696.1	novel transcript
1	35590300	35590647	348	*	35590597	0.9412	5.63806	0.000209394	shPKL_F_K9_unique	69.0065	35.9386	Exon (ENST00000373235/ENSG00000116819, exon 6 of 7)	1	35577736	35595261	17526	1	ENSG00000116819	ENST00000650429	12564	TFAP2E	transcription factor AP-2 epsilon [Source:HGNC Symbol;Acc:HGNC:30774]
1	35672001	35672373	373	*	35672055	2.1399	4.21366	2.97914e-06	shPKL_F_K9_unique	38.9514	8.83793	Distal Intergenic	1	35599541	35641526	41986	2	ENSG00000126067	ENST00000373237	-30475	PSMB2	proteasome 20S subunit beta 2 [Source:HGNC Symbol;Acc:HGNC:9539]
1	35708520	35708783	264	*	35708720	0.39388	5.33886	0.0210839	shPKL_F_K9_unique	46.3919	35.3079	Distal Intergenic	1	35716160	35716911	752	2	ENSG00000142686	ENST00000503824	8128	C1orf216	chromosome 1 open reading frame 216 [Source:HGNC Symbol;Acc:HGNC:26800]
1	35777205	35777460	256	*	35777309	0.53606	4.58245	0.0251155	shPKL_F_K9_unique	28.8497	19.8962	Distal Intergenic	1	35732112	35769978	37867	2	ENSG00000092853	ENST00000318121	-7227	CLSPN	claspin [Source:HGNC Symbol;Acc:HGNC:19715]
1	35816541	35816772	232	*	35816684	4.72961	2.53841	7.21775e-09	shPKL_F_K9_unique	29.9236	1.12787	Intron (ENST00000373210/ENSG00000134698, intron 1 of 17)	1	35808016	35857890	49875	1	ENSG00000134698	ENST00000373210	8525	AGO4	argonaute RISC component 4 [Source:HGNC Symbol;Acc:HGNC:18424]
8	6648025	6648343	319	*	6648155	2.69227	3.98289	6.65553e-08	shPKL_F_K9_unique	40.1973	6.21932	Promoter (<=1kb)	8	6618475	6648807	30333	2	ENSG00000249898	ENST00000515608	464	MCPH1-AS1	MCPH1 antisense RNA 1 [Source:HGNC Symbol;Acc:HGNC:51655]
8	60678850	60679059	210	*	60678971	2.69227	3.98289	6.65553e-08	shPKL_F_K9_unique	40.1973	6.21932	Promoter (<=1kb)	8	60678740	60868028	189289	1	ENSG00000171316	ENST00000423902	110	CHD7	chromodomain helicase DNA binding protein 7 [Source:HGNC Symbol;Acc:HGNC:20626]
X	119791042	119792208	1167	*	119791936	2.69035	5.45345	9.03611e-19	shPKL_F_K9_unique	111.324	17.2469	Promoter (<=1kb)	23	119786504	119791630	5127	2	ENSG00000198918	ENST00000361575	0	RPL39	ribosomal protein L39 [Source:HGNC Symbol;Acc:HGNC:10350]
1	36112918	36113210	293	*	36113177	0.30473	5.78718	0.0219939	shPKL_F_K9_unique	61.3734	49.6876	Intron (ENST00000397799/ENSG00000171812, intron 2 of 3)	1	36095239	36125222	29984	2	ENSG00000171812	ENST00000397799	12012	COL8A2	collagen type VIII alpha 2 chain [Source:HGNC Symbol;Acc:HGNC:2216]
11	72381379	72382423	1045	*	72382025	2.69032	4.45532	4.3323e-10	shPKL_F_K9_unique	55.7338	8.6348	Promoter (1-2kb)	11	72293300	72380326	87027	2	ENSG00000162129	ENST00000642187	-1053	CLPB	caseinolytic mitochondrial matrix peptidase chaperone subunit B [Source:HGNC Symbol;Acc:HGNC:30664]
19	14204358	14205391	1034	*	14205011	2.68966	5.16937	1.13089e-15	shPKL_F_K9_unique	91.4048	14.1677	Promoter (<=1kb)	19	14149953	14206169	56217	2	ENSG00000072071	ENST00000361434	778	ADGRL1	adhesion G protein-coupled receptor L1 [Source:HGNC Symbol;Acc:HGNC:20973]
19	50810224	50810471	248	*	50810288	2.68937	4.18316	8.55666e-09	shPKL_F_K9_unique	46.1369	7.15263	Promoter (1-2kb)	19	50808874	50818880	10007	1	ENSG00000180279	ENST00000634979	1350	LINC01869	long intergenic non-protein coding RNA 1869 [Source:HGNC Symbol;Acc:HGNC:25050]
1	36196613	36197052	440	*	36196920	0.78005	4.6848	0.00892029	shPKL_F_K9_unique	33.7034	19.6271	Distal Intergenic	1	36191915	36192170	256	1	ENSG00000264592	ENST00000579043	4698	RN7SL131P	RNA, 7SL, cytoplasmic 131, pseudogene [Source:HGNC Symbol;Acc:HGNC:46147]
1	36203438	36203883	446	*	36203584	1.28635	4.85109	0.000140334	shPKL_F_K9_unique	45.0751	18.4803	Distal Intergenic	1	36191915	36192170	256	1	ENSG00000264592	ENST00000579043	11523	RN7SL131P	RNA, 7SL, cytoplasmic 131, pseudogene [Source:HGNC Symbol;Acc:HGNC:46147]
1	36275769	36276087	319	*	36275829	2.08913	4.09615	8.24278e-06	shPKL_F_K9_unique	35.2783	8.29121	Intron (ENST00000469141/ENSG00000054118, intron 3 of 12)	1	36289718	36294169	4452	1	ENSG00000054118	ENST00000466743	-13631	THRAP3	thyroid hormone receptor associated protein 3 [Source:HGNC Symbol;Acc:HGNC:22964]
1	36290515	36290721	207	*	36290660	0.13453	4.7608	0.0521085	shPKL_F_K9_unique	28.4048	25.8759	Promoter (<=1kb)	1	36289718	36294169	4452	1	ENSG00000054118	ENST00000466743	797	THRAP3	thyroid hormone receptor associated protein 3 [Source:HGNC Symbol;Acc:HGNC:22964]
1	36348720	36348951	232	*	36348802	-0.66301	6.19124	0.000684585	shPKL_F_K9_unique	58.0706	91.9484	Exon (ENST00000359297/ENSG00000196182, exon 6 of 9)	1	36339624	36361340	21717	2	ENSG00000196182	ENST00000359297	12389	STK40	serine/threonine kinase 40 [Source:HGNC Symbol;Acc:HGNC:21373]
3	130002636	130002998	363	*	130002782	2.68937	4.18316	8.55666e-09	shPKL_F_K9_unique	46.1369	7.15263	Promoter (<=1kb)	3	130002789	130003007	219	2	ENSG00000284731	ENST00000641366	9	AC083906.5	RNA binding protein, fox-1 homolog (C. elegans) 1 (RBFOX1) pseudogene
5	181281945	181282277	333	*	181282233	2.68937	4.18316	8.55666e-09	shPKL_F_K9_unique	46.1369	7.15263	Promoter (<=1kb)	5	181281375	181283652	2278	1	ENSG00000248103	ENST00000412295	570	AC008443.2	novel transcript
19	10959937	10960705	769	*	10960526	2.6882	5.5043	3.64661e-19	shPKL_F_K9_unique	115.233	17.8791	Promoter (<=1kb)	19	10960932	11062204	101273	1	ENSG00000127616	ENST00000643549	-227	SMARCA4	SWI/SNF related, matrix associated, actin dependent regulator of chromatin, subfamily a, member 4 [Source:HGNC Symbol;Acc:HGNC:11100]
1	36487732	36487981	250	*	36487760	0.21804	4.53001	0.0493367	shPKL_F_K9_unique	24.9165	21.4216	Distal Intergenic	1	36466043	36483278	17236	2	ENSG00000119535	ENST00000373104	-4454	CSF3R	colony stimulating factor 3 receptor [Source:HGNC Symbol;Acc:HGNC:2439]
1	36529031	36529236	206	*	36529091	-0.29954	5.51395	0.0242048	shPKL_F_K9_unique	41.1889	50.6933	Distal Intergenic	1	36466043	36483278	17236	2	ENSG00000119535	ENST00000373104	-45753	CSF3R	colony stimulating factor 3 receptor [Source:HGNC Symbol;Acc:HGNC:2439]
1	36576552	36576796	245	*	36576612	-0.35759	5.29972	0.0239471	shPKL_F_K9_unique	34.7979	44.586	Distal Intergenic	1	36630335	36630857	523	1	ENSG00000230214	ENST00000453860	-53539	FTLP18	ferritin light chain pseudogene 18 [Source:HGNC Symbol;Acc:HGNC:37968]
1	36597427	36597707	281	*	36597550	0.7756	4.51809	0.0129849	shPKL_F_K9_unique	29.9791	17.5122	Distal Intergenic	1	36630335	36630857	523	1	ENSG00000230214	ENST00000453860	-32628	FTLP18	ferritin light chain pseudogene 18 [Source:HGNC Symbol;Acc:HGNC:37968]
1	36613695	36613884	190	*	36613837	0.21458	5.25686	0.0360956	shPKL_F_K9_unique	41.188	35.4958	Distal Intergenic	1	36630335	36630857	523	1	ENSG00000230214	ENST00000453860	-16451	FTLP18	ferritin light chain pseudogene 18 [Source:HGNC Symbol;Acc:HGNC:37968]
1	36740132	36740359	228	*	36740236	0.84844	3.62396	0.0232797	shPKL_F_K9_unique	16.5434	9.18796	Distal Intergenic	1	36768122	36769725	1604	2	ENSG00000284720	ENST00000642109	29366	AC117945.2	novel transcript
1	36783040	36783257	218	*	36783117	0.14873	4.94589	0.047308	shPKL_F_K9_unique	32.4524	29.2736	Distal Intergenic	1	36773140	36775768	2629	1	ENSG00000234481	ENST00000451375	9900	AC117945.1	novel transcript
1	36807299	36807539	241	*	36807426	0.47134	4.33621	0.0344663	shPKL_F_K9_unique	23.7834	17.1548	Intron (ENST00000373091/ENSG00000163873, intron 13 of 15)	1	36773140	36775768	2629	1	ENSG00000234481	ENST00000451375	34159	AC117945.1	novel transcript
1	36834768	36834956	189	*	36834853	0.76627	4.46832	0.0124323	shPKL_F_K9_unique	28.8691	16.9732	Intron (ENST00000373091/ENSG00000163873, intron 10 of 15)	1	36849948	36853687	3740	2	ENSG00000163873	ENST00000479620	18731	GRIK3	glutamate ionotropic receptor kainate type subunit 3 [Source:HGNC Symbol;Acc:HGNC:4581]
1	36953123	36953336	214	*	36953182	0.96111	4.52322	0.00400542	shPKL_F_K9_unique	32.0838	16.4803	Intron (ENST00000373091/ENSG00000163873, intron 1 of 15)	1	36804618	37034129	229512	2	ENSG00000163873	ENST00000373093	80793	GRIK3	glutamate ionotropic receptor kainate type subunit 3 [Source:HGNC Symbol;Acc:HGNC:4581]
1	36954739	36955122	384	*	36954890	1.09261	4.87514	0.000731216	shPKL_F_K9_unique	42.8568	20.096	Intron (ENST00000373091/ENSG00000163873, intron 1 of 15)	1	36804618	37034129	229512	2	ENSG00000163873	ENST00000373093	79007	GRIK3	glutamate ionotropic receptor kainate type subunit 3 [Source:HGNC Symbol;Acc:HGNC:4581]
1	36966121	36966339	219	*	36966141	2.13192	3.34674	0.000490099	shPKL_F_K9_unique	21.2989	4.85941	Intron (ENST00000373091/ENSG00000163873, intron 1 of 15)	1	36804618	37034129	229512	2	ENSG00000163873	ENST00000373093	67790	GRIK3	glutamate ionotropic receptor kainate type subunit 3 [Source:HGNC Symbol;Acc:HGNC:4581]
1	36998755	36998947	193	*	36998867	0.68317	4.65246	0.0139882	shPKL_F_K9_unique	31.8682	19.8474	Intron (ENST00000373091/ENSG00000163873, intron 1 of 15)	1	36804618	37034129	229512	2	ENSG00000163873	ENST00000373093	35182	GRIK3	glutamate ionotropic receptor kainate type subunit 3 [Source:HGNC Symbol;Acc:HGNC:4581]
1	37067764	37068212	449	*	37068038	1.84423	3.74593	0.000391837	shPKL_F_K9_unique	25.4226	7.08031	Distal Intergenic	1	36795527	37034515	238989	2	ENSG00000163873	ENST00000373091	-33249	GRIK3	glutamate ionotropic receptor kainate type subunit 3 [Source:HGNC Symbol;Acc:HGNC:4581]
5	175901849	175902153	305	*	175902047	2.67994	3.62869	2.74298e-06	shPKL_F_K9_unique	31.3124	4.88624	Promoter (2-3kb)	5	175903874	175904371	498	2	ENSG00000280068	ENST00000623875	2218	AC138965.3	TEC
1	37152358	37152560	203	*	37152378	1.20117	4.30367	0.00207915	shPKL_F_K9_unique	29.9451	13.0238	Downstream (2-3kb)	1	37161563	37161634	72	1	ENSG00000264698	ENST00000579351	-9003	MIR4255	microRNA 4255 [Source:HGNC Symbol;Acc:HGNC:38187]
1	37241202	37241497	296	*	37241347	-0.31618	5.09984	0.0337027	shPKL_F_K9_unique	30.7337	38.2642	Intron (ENST00000657513/ENSG00000223944, intron 2 of 3)	1	37264677	37264786	110	2	ENSG00000252368	ENST00000516559	23289	RNA5SP43	RNA, 5S ribosomal pseudogene 43 [Source:HGNC Symbol;Acc:HGNC:42819]
1	37271638	37272131	494	*	37271967	0.35382	4.95232	0.0303243	shPKL_F_K9_unique	34.9986	27.3868	Intron (ENST00000657513/ENSG00000223944, intron 1 of 3)	1	37154761	37276247	121487	2	ENSG00000223944	ENST00000657513	4116	AL353604.1	novel transcript
1	37347389	37347611	223	*	37347584	1.08276	4.10473	0.00673929	shPKL_F_K9_unique	25.039	11.8216	Distal Intergenic	1	37330852	37330996	145	1	ENSG00000230451	ENST00000438196	16537	RPS29P6	ribosomal protein S29 pseudogene 6 [Source:HGNC Symbol;Acc:HGNC:35718]
1	37437362	37437701	340	*	37437419	-0.37345	5.22766	0.0237839	shPKL_F_K9_unique	32.9211	42.6474	Intron (ENST00000668045/ENSG00000233621, intron 1 of 1)	1	37350934	37474386	123453	2	ENSG00000233621	ENST00000668045	36685	LINC01137	long intergenic non-protein coding RNA 1137 [Source:HGNC Symbol;Acc:HGNC:49453]
1	16643868	16645029	1162	*	16644440	2.67646	6.44132	3.36614e-35	shPKL_F_K9_unique	219.725	34.3703	Promoter (<=1kb)	1	16618273	16644686	26414	2	ENSG00000215908	ENST00000639456	0	CROCCP2	CROCC pseudogene 2 [Source:HGNC Symbol;Acc:HGNC:28170]
10	125896442	125896978	537	*	125896658	2.66987	5.38461	2.41433e-17	shPKL_F_K9_unique	105.386	16.5605	Promoter (<=1kb)	10	125896564	126009592	113029	1	ENSG00000203780	ENST00000368693	0	FANK1	fibronectin type III and ankyrin repeat domains 1 [Source:HGNC Symbol;Acc:HGNC:23527]
X	136879699	136880870	1172	*	136880305	2.66919	5.09275	1.74287e-14	shPKL_F_K9_unique	86.0643	13.5306	Promoter (<=1kb)	23	136869187	136880725	11539	2	ENSG00000147274	ENST00000431446	0	RBMX	RNA binding motif protein X-linked [Source:HGNC Symbol;Acc:HGNC:9910]
1	37614440	37614661	222	*	37614557	0.83695	5.27777	0.00168099	shPKL_F_K9_unique	51.8492	29.0265	Intron (ENST00000612451/ENSG00000169218, intron 4 of 5)	1	37596126	37607336	11211	1	ENSG00000284748	ENST00000641190	18314	AL513220.1	novel transcript
1	37656987	37657182	196	*	37657021	-0.08783	5.75939	0.0365959	shPKL_F_K9_unique	52.5448	55.8428	Distal Intergenic	1	37611350	37634892	23543	2	ENSG00000169218	ENST00000356545	-22095	RSPO1	R-spondin 1 [Source:HGNC Symbol;Acc:HGNC:21679]
11	67788056	67788254	199	*	67788175	2.6642	2.87744	0.000183582	shPKL_F_K9_unique	18.5011	2.91874	Promoter (2-3kb)	11	67785273	67792335	7063	1	ENSG00000227620	ENST00000533887	2783	ALG1L8P	ALG1 like 8, pseudogene [Source:HGNC Symbol;Acc:HGNC:44377]
17	16381181	16381755	575	*	16381353	2.6637	4.75092	7.47523e-12	shPKL_F_K9_unique	67.7792	10.6965	Promoter (<=1kb)	17	16381290	16382740	1451	1	ENSG00000170315	ENST00000395839	0	UBB	ubiquitin B [Source:HGNC Symbol;Acc:HGNC:12463]
19	13154266	13154601	336	*	13154459	2.6592	5.90438	2.19323e-24	shPKL_F_K9_unique	150.538	23.8313	Promoter (<=1kb)	19	13153096	13154193	1098	2	ENSG00000267598	ENST00000592882	-73	AC011446.2	novel transcript, antisense to IER2
9	36400190	36400435	246	*	36400308	2.65565	5.20416	1.34922e-15	shPKL_F_K9_unique	92.5391	14.6857	Promoter (<=1kb)	9	36336396	36400299	63904	2	ENSG00000137075	ENST00000353739	0	RNF38	ring finger protein 38 [Source:HGNC Symbol;Acc:HGNC:18052]
2	97113114	97113360	247	*	97113266	2.65305	4.51118	2.50818e-10	shPKL_F_K9_unique	57.1907	9.09238	Promoter (<=1kb)	2	97113153	97264521	151369	1	ENSG00000135976	ENST00000420699	0	ANKRD36	ankyrin repeat domain 36 [Source:HGNC Symbol;Acc:HGNC:24079]
12	6646643	6647114	472	*	6646676	2.6525	4.25042	9.85666e-09	shPKL_F_K9_unique	47.7249	7.59037	Promoter (<=1kb)	12	6644498	6647283	2786	2	ENSG00000111644	ENST00000544352	169	ACRBP	acrosin binding protein [Source:HGNC Symbol;Acc:HGNC:17195]
17	15341607	15341866	260	*	15341615	2.65246	3.19616	6.53788e-05	shPKL_F_K9_unique	22.9813	3.65515	Promoter (<=1kb)	17	15331166	15341632	10467	2	ENSG00000125409	ENST00000539316	0	TEKT3	tektin 3 [Source:HGNC Symbol;Acc:HGNC:14293]
1	38027173	38027564	392	*	38027474	-0.63743	6.0644	0.00157952	shPKL_F_K9_unique	53.6567	83.4659	Distal Intergenic	1	38016583	38023801	7219	1	ENSG00000183520	ENST00000488453	10590	UTP11	UTP11 small subunit processome component [Source:HGNC Symbol;Acc:HGNC:24329]
17	7538777	7539013	237	*	7538803	2.65226	3.95345	1.15748e-07	shPKL_F_K9_unique	38.8428	6.17875	Promoter (1-2kb)	17	7537096	7537196	101	2	ENSG00000201489	ENST00000364619	-1581	AC016876.1
1	38264165	38264440	276	*	38264211	1.61375	4.1198	0.000385471	shPKL_F_K9_unique	30.4143	9.93777	Distal Intergenic	1	38210658	38214806	4149	2	ENSG00000237290	ENST00000649079	-49359	LINC01343	long intergenic non-protein coding RNA 1343 [Source:HGNC Symbol;Acc:HGNC:50553]
1	38453232	38453426	195	*	38453265	1.41908	3.90689	0.00152653	shPKL_F_K9_unique	24.5292	9.17273	Distal Intergenic	1	38474825	38476482	1658	1	ENSG00000238063	ENST00000658664	-21399	LINC01685	long intergenic non-protein coding RNA 1685 [Source:HGNC Symbol;Acc:HGNC:52473]
1	38494927	38495129	203	*	38495028	2.22374	3.63806	6.44689e-05	shPKL_F_K9_unique	26.9074	5.76049	Intron (ENST00000665359/ENSG00000238063, intron 1 of 1)	1	38474917	38496029	21113	1	ENSG00000238063	ENST00000634298	20010	LINC01685	long intergenic non-protein coding RNA 1685 [Source:HGNC Symbol;Acc:HGNC:52473]
1	38624968	38625214	247	*	38624995	0.30329	4.03908	0.0603706	shPKL_F_K9_unique	18.2613	14.799	Distal Intergenic	1	38708931	38710890	1960	1	ENSG00000215895	ENST00000442006	-83717	HSPA5P1	HSPA5 pseudogene 1 [Source:HGNC Symbol;Acc:HGNC:54532]
1	38701248	38701515	268	*	38701441	2.1916	3.61441	0.000105495	shPKL_F_K9_unique	26.1767	5.73029	Distal Intergenic	1	38708931	38710890	1960	1	ENSG00000215895	ENST00000442006	-7416	HSPA5P1	HSPA5 pseudogene 1 [Source:HGNC Symbol;Acc:HGNC:54532]
1	38772429	38772761	333	*	38772565	0.09541	4.33267	0.0597003	shPKL_F_K9_unique	20.8269	19.494	Promoter (1-2kb)	1	38754216	38774508	20293	2	ENSG00000284632	ENST00000641723	1747	AL354702.1	novel transcript
8	28238557	28238820	264	*	28238726	2.65128	2.68316	0.00092411	shPKL_F_K9_unique	16.0979	2.56244	Promoter (<=1kb)	8	28238430	28238905	476	1	ENSG00000253907	ENST00000517893	127	AC021678.3	PDZ and LIM domain 7 (enigma) (PDLIM7) pseudogene
20	5471275	5471487	213	*	5471435	2.64889	3.4771	4.18629e-06	shPKL_F_K9_unique	27.8874	4.44645	Promoter (<=1kb)	20	5471249	5474208	2960	1	ENSG00000230563	ENST00000653367	26	AL121757.1	novel transcript
1	38899464	38899698	235	*	38899518	1.31661	4.38863	0.000723093	shPKL_F_K9_unique	33.0581	13.2721	Intron (ENST00000663032/ENSG00000228436, intron 1 of 2)	1	38864503	38881617	17115	2	ENSG00000274944	ENST00000454994	-17847	AL139260.3	novel protein
1	39044895	39045087	193	*	39044984	0.93422	4.16096	0.00984974	shPKL_F_K9_unique	24.728	12.9408	Distal Intergenic	1	39026350	39034615	8266	1	ENSG00000168653	ENST00000372969	18545	NDUFS5	NADH:ubiquinone oxidoreductase subunit S5 [Source:HGNC Symbol;Acc:HGNC:7712]
1	39194566	39194886	321	*	39194782	0.40289	4.73457	0.0301406	shPKL_F_K9_unique	30.6117	23.1529	Intron (ENST00000567887/ENSG00000127603, intron 1 of 100)	1	39204246	39487177	282932	1	ENSG00000127603	ENST00000564288	-9360	MACF1	microtubule actin crosslinking factor 1 [Source:HGNC Symbol;Acc:HGNC:13664]
1	39229797	39230030	234	*	39229881	1.31583	3.60716	0.00827042	shPKL_F_K9_unique	19.2272	7.72344	Intron (ENST00000567887/ENSG00000127603, intron 1 of 100)	1	39226670	39238620	11951	2	ENSG00000287422	ENST00000669616	8590	AL442071.2	novel transcript, antisense to MACF1
1	39358706	39358911	206	*	39358845	1.14738	3.97272	0.00832654	shPKL_F_K9_unique	23.3672	10.549	Exon (ENST00000567887/ENSG00000127603, exon 46 of 101)	1	39331138	39486987	155850	1	ENSG00000127603	ENST00000289893	27568	MACF1	microtubule actin crosslinking factor 1 [Source:HGNC Symbol;Acc:HGNC:13664]
6	28322094	28322427	334	*	28322134	2.64889	3.4771	4.18629e-06	shPKL_F_K9_unique	27.8874	4.44645	Promoter (2-3kb)	6	28319660	28319852	193	2	ENSG00000270326	ENST00000605757	-2242	AL021997.1	small integral membrane protein 15 (SMIM15) pseudogene
1	39549235	39549451	217	*	39549422	0.83637	4.38574	0.0118437	shPKL_F_K9_unique	27.9336	15.6442	Intron (ENST00000331856/ENSG00000243970, intron 4 of 11)	1	39522280	39546187	23908	2	ENSG00000243970	ENST00000647627	-3048	PPIEL	peptidylprolyl isomerase E like pseudogene [Source:HGNC Symbol;Acc:HGNC:33195]
1	39622817	39623125	309	*	39623067	1.24715	4.59368	0.000824039	shPKL_F_K9_unique	37.2005	15.6718	Downstream (<1kb)	1	39633416	39633903	488	1	ENSG00000225903	ENST00000424418	-10291	AL035404.2	novel transcript
16	648635	648987	353	*	648942	2.64765	5.80919	6.95074e-23	shPKL_F_K9_unique	140.363	22.3991	Promoter (<=1kb)	16	648473	649200	728	2	ENSG00000228201	ENST00000455294	213	AL022341.1	novel transcript
1	39678544	39678916	373	*	39678709	1.63125	4.5084	4.67067e-05	shPKL_F_K9_unique	40.0583	12.9312	3' UTR	1	39659121	39672038	12918	2	ENSG00000116981	ENST00000235628	-6506	NT5C1A	5'-nucleotidase, cytosolic IA [Source:HGNC Symbol;Acc:HGNC:17819]
7	5283489	5283715	227	*	5283675	2.64217	3.8371	5.96377e-07	shPKL_F_K9_unique	35.7082	5.71998	Promoter (<=1kb)	7	5283029	5304060	21032	1	ENSG00000164638	ENST00000406453	460	SLC29A4	solute carrier family 29 member 4 [Source:HGNC Symbol;Acc:HGNC:23097]
1	153990724	153991312	589	*	153990892	2.64211	5.36417	2.0241e-17	shPKL_F_K9_unique	102.909	16.4854	Promoter (<=1kb)	1	153990762	153991698	937	1	ENSG00000177954	ENST00000392558	0	RPS27	ribosomal protein S27 [Source:HGNC Symbol;Acc:HGNC:10416]
1	39755757	39755993	237	*	39755991	0.83593	5.05328	0.0035153	shPKL_F_K9_unique	44.3619	24.8524	3' UTR	1	39761199	39763914	2716	1	ENSG00000084072	ENST00000467741	-5206	PPIE	peptidylprolyl isomerase E [Source:HGNC Symbol;Acc:HGNC:9258]
2	231709614	231710126	513	*	231709874	2.6419	6.24313	4.55881e-30	shPKL_F_K9_unique	189.241	30.3198	Promoter (<=1kb)	2	231709781	231712856	3076	1	ENSG00000187514	ENST00000410064	0	PTMA	prothymosin alpha [Source:HGNC Symbol;Acc:HGNC:9623]
1	223992460	223993477	1018	*	223992615	2.64164	5.25204	4.52886e-16	shPKL_F_K9_unique	95.1979	15.2551	Promoter (<=1kb)	1	223992743	224004789	12047	1	ENSG00000185495	ENST00000622033	0	AC138393.1	septin 7 (SEPT7) pseudogene
1	28507798	28508004	207	*	28507799	2.64039	5.57026	1.46383e-19	shPKL_F_K9_unique	118.64	19.0281	Promoter (<=1kb)	1	28507366	28507571	206	1	ENSG00000274266	ENST00000364938	432	SNORA73A	small nucleolar RNA, H/ACA box 73A [Source:HGNC Symbol;Acc:HGNC:10115]
8	144698930	144699385	456	*	144699139	2.63813	4.65757	3.28927e-11	shPKL_F_K9_unique	62.972	10.1156	Promoter (<=1kb)	8	144698614	144699185	572	2	ENSG00000254533	ENST00000525376	0	AF186192.1	novel transcript
11	278120	278500	381	*	278250	2.63803	4.41684	2.19948e-09	shPKL_F_K9_unique	53.2923	8.56127	Promoter (<=1kb)	11	278365	285359	6995	1	ENSG00000174885	ENST00000534750	0	NLRP6	NLR family pyrin domain containing 6 [Source:HGNC Symbol;Acc:HGNC:22944]
5	784010	784223	214	*	784141	2.63803	4.41684	2.19948e-09	shPKL_F_K9_unique	53.2923	8.56127	Promoter (<=1kb)	5	711808	784729	72922	2	ENSG00000206077	ENST00000508859	506	ZDHHC11B	zinc finger DHHC-type containing 11B [Source:HGNC Symbol;Acc:HGNC:32962]
11	115503821	115504008	188	*	115503870	2.63645	3.33089	2.21198e-05	shPKL_F_K9_unique	25.0913	4.03527	Promoter (<=1kb)	11	115175341	115504389	329049	2	ENSG00000182985	ENST00000545380	381	CADM1	cell adhesion molecule 1 [Source:HGNC Symbol;Acc:HGNC:5951]
1	39922247	39922590	344	*	39922497	0.9472	4.68643	0.00389378	shPKL_F_K9_unique	35.7539	18.5434	Distal Intergenic	1	39901134	39902256	1123	2	ENSG00000116990	ENST00000450953	-19991	MYCL	MYCL proto-oncogene, bHLH transcription factor [Source:HGNC Symbol;Acc:HGNC:7555]
1	39940471	39940843	373	*	39940474	2.15893	4.22766	1.82472e-06	shPKL_F_K9_unique	39.5917	8.86548	Distal Intergenic	1	39944890	39944998	109	2	ENSG00000207356	ENST00000384626	4155	Y_RNA	Y RNA [Source:RFAM;Acc:RF00019]
1	39980802	39981198	397	*	39980854	0.35086	4.72972	0.0346059	shPKL_F_K9_unique	29.9637	23.4951	Distal Intergenic	1	39967619	39968614	996	1	ENSG00000168389	ENST00000481612	13183	MFSD2A	major facilitator superfamily domain containing 2A [Source:HGNC Symbol;Acc:HGNC:25897]
1	40026204	40026410	207	*	40026311	2.14907	3.47418	0.000183061	shPKL_F_K9_unique	23.4046	5.27674	Distal Intergenic	1	40040233	40072649	32417	1	ENSG00000131236	ENST00000372797	-13823	CAP1	cyclase associated actin cytoskeleton regulatory protein 1 [Source:HGNC Symbol;Acc:HGNC:20040]
1	40309660	40310036	377	*	40309774	0.36154	5.36502	0.0212023	shPKL_F_K9_unique	46.7143	36.3593	Exon (ENST00000372748/ENSG00000049089, exon 16 of 32)	1	40301812	40304997	3186	2	ENSG00000049089	ENST00000466267	-4663	COL9A2	collagen type IX alpha 2 chain [Source:HGNC Symbol;Acc:HGNC:2218]
1	40360700	40360954	255	*	40360787	1.82205	3.63922	0.000947993	shPKL_F_K9_unique	23.4294	6.62628	Intron (ENST00000435168/ENSG00000084070, intron 1 of 6)	1	40364766	40365183	418	1	ENSG00000213172	ENST00000392713	-3812	AL031985.1	ribosomal protein L10a (RPL10A)
1	40387974	40388326	353	*	40388217	1.19004	4.55164	0.00159306	shPKL_F_K9_unique	35.4242	15.5261	Intron (ENST00000435168/ENSG00000084070, intron 2 of 6)	1	40393345	40423324	29980	1	ENSG00000084070	ENST00000614549	-5019	SMAP2	small ArfGAP2 [Source:HGNC Symbol;Acc:HGNC:25082]
15	101625565	101625774	210	*	101625732	2.63645	3.33089	2.21198e-05	shPKL_F_K9_unique	25.0913	4.03527	Promoter (<=1kb)	15	101621444	101624977	3534	2	ENSG00000184277	ENST00000619579	-588	TM2D3	TM2 domain containing 3 [Source:HGNC Symbol;Acc:HGNC:24128]
1	40558899	40559104	206	*	40559020	2.76784	3.56464	2.74298e-06	shPKL_F_K9_unique	30.8791	4.53381	Downstream (<1kb)	1	40563534	40563659	126	1	ENSG00000236505	ENST00000414105	-4430	AL356379.1	novel pseudogene
19	49487480	49488500	1021	*	49487647	2.63177	6.23568	7.86863e-30	shPKL_F_K9_unique	187.606	30.2696	Promoter (<=1kb)	19	49487554	49492301	4748	1	ENSG00000142541	ENST00000621674	0	RPL13A	ribosomal protein L13a [Source:HGNC Symbol;Acc:HGNC:10304]
X	48697187	48697582	396	*	48697446	2.62835	4.9993	1.31045e-13	shPKL_F_K9_unique	79.5325	12.8627	Promoter (<=1kb)	23	48696734	48709016	12283	1	ENSG00000101945	ENST00000376687	453	SUV39H1	suppressor of variegation 3-9 homolog 1 [Source:HGNC Symbol;Acc:HGNC:11479]
1	40743997	40744296	300	*	40744071	1.58846	3.72766	0.00183674	shPKL_F_K9_unique	22.9734	7.63926	Intron (ENST00000467203/ENSG00000066136, intron 2 of 5)	1	40738838	40771603	32766	1	ENSG00000066136	ENST00000308733	5159	NFYC	nuclear transcription factor Y subunit gamma [Source:HGNC Symbol;Acc:HGNC:7806]
16	1964104	1964313	210	*	1964151	2.6275	6.40529	4.62333e-33	shPKL_F_K9_unique	210.699	34.0961	Promoter (<=1kb)	16	1963745	1964095	351	2	ENSG00000255513	ENST00000530779	-9	AC005363.1	ribosomal protein L26 (RPL26) pseudogene
1	40838440	40839029	590	*	40838566	0.83973	4.98757	0.00423137	shPKL_F_K9_unique	42.4423	23.7145	3' UTR	1	40818964	40840451	21488	1	ENSG00000117013	ENST00000506017	19476	KCNQ4	potassium voltage-gated channel subfamily Q member 4 [Source:HGNC Symbol;Acc:HGNC:6298]
1	40881352	40881691	340	*	40881512	-0.38617	4.95794	0.0265338	shPKL_F_K9_unique	27.1871	35.5315	Distal Intergenic	1	40863914	40876670	12757	1	ENSG00000229528	ENST00000414199	17438	AC119677.1	novel transcript
1	40901888	40902124	237	*	40902020	-0.32123	4.95906	0.0341149	shPKL_F_K9_unique	27.8275	34.7677	Distal Intergenic	1	40939294	40945524	6231	1	ENSG00000286668	ENST00000653821	-37170	AL391730.2	novel transcript
10	125895505	125896003	499	*	125895870	2.6271	5.40689	2.41433e-17	shPKL_F_K9_unique	105.452	17.0694	Promoter (<=1kb)	10	125867129	125896436	29308	2	ENSG00000089876	ENST00000415732	433	DHX32	DEAH-box helicase 32 (putative) [Source:HGNC Symbol;Acc:HGNC:16717]
1	41205418	41205733	316	*	41205606	2.56718	3.13339	0.0001885	shPKL_F_K9_unique	21.3621	3.60451	Intron (ENST00000337495/ENSG00000010803, intron 1 of 14)	1	41241772	41338644	96873	1	ENSG00000287400	ENST00000657314	-36039	AC093151.7	novel transcript, antisense to SCMH1
18	80109836	80110049	214	*	80109953	2.62451	4.40689	2.19948e-09	shPKL_F_K9_unique	52.6787	8.54236	Promoter (<=1kb)	18	80109726	80135927	26202	1	ENSG00000101544	ENST00000559951	110	ADNP2	ADNP homeobox 2 [Source:HGNC Symbol;Acc:HGNC:23803]
1	41328778	41328969	192	*	41328802	0.43544	4.5084	0.0398489	shPKL_F_K9_unique	26.4671	19.5715	Intron (ENST00000657314/ENSG00000287400, intron 1 of 1)	1	41302932	41306148	3217	2	ENSG00000286640	ENST00000662236	-22630	AC093151.5	SET domain and mariner transposase fusion gene (SETMAR) pseudogene
1	41385769	41386009	241	*	41385829	0.63323	5.61381	0.00355537	shPKL_F_K9_unique	60.9868	39.32	Distal Intergenic	1	41375004	41375669	666	2	ENSG00000229901	ENST00000429109	-10100	FOXO6-AS1	FOXO6 antisense RNA 1 [Source:HGNC Symbol;Acc:HGNC:41066]
1	41391933	41392224	292	*	41392036	-0.40275	6.0259	0.0102139	shPKL_F_K9_unique	56.6705	74.92	Distal Intergenic	1	41375004	41375669	666	2	ENSG00000229901	ENST00000429109	-16264	FOXO6-AS1	FOXO6 antisense RNA 1 [Source:HGNC Symbol;Acc:HGNC:41066]
1	41423731	41424425	695	*	41424205	0.30072	6.13134	0.0151643	shPKL_F_K9_unique	77.8003	63.1617	Distal Intergenic	1	41466937	41467028	92	2	ENSG00000252563	ENST00000516754	42603	RNA5SP45	RNA, 5S ribosomal pseudogene 45 [Source:HGNC Symbol;Acc:HGNC:42821]
1	41463459	41463651	193	*	41463493	1.67149	4.22972	0.000217976	shPKL_F_K9_unique	33.4854	10.512	Distal Intergenic	1	41466937	41467028	92	2	ENSG00000252563	ENST00000516754	3377	RNA5SP45	RNA, 5S ribosomal pseudogene 45 [Source:HGNC Symbol;Acc:HGNC:42821]
7	72829370	72830438	1069	*	72829913	2.6211	4.86119	2.9208e-12	shPKL_F_K9_unique	72.0907	11.7179	Promoter (<=1kb)	7	72829425	72836638	7214	1	ENSG00000225648	ENST00000423945	0	SBDSP1	SBDS pseudogene 1 [Source:HGNC Symbol;Acc:HGNC:21646]
1	41476987	41477211	225	*	41477105	-0.121	5.3513	0.0398846	shPKL_F_K9_unique	39.1463	42.5711	Downstream (1-2kb)	1	41479454	41484085	4632	2	ENSG00000127129	ENST00000460255	6874	EDN2	endothelin 2 [Source:HGNC Symbol;Acc:HGNC:3177]
1	235587437	235588150	714	*	235587746	2.62088	4.22715	2.88787e-08	shPKL_F_K9_unique	46.4495	7.55121	Promoter (<=1kb)	1	235551754	235588959	37206	2	ENSG00000168243	ENST00000484517	809	GNG4	G protein subunit gamma 4 [Source:HGNC Symbol;Acc:HGNC:4407]
1	41558174	41558386	213	*	41558295	1.34407	4.35368	0.000723093	shPKL_F_K9_unique	32.5755	12.8317	Intron (ENST00000643665/ENSG00000127124, intron 4 of 7)	1	41542069	41544310	2242	1	ENSG00000230638	ENST00000434240	16105	AL445933.1	novel pseudogene
1	41592615	41592927	313	*	41592786	2.15701	3.88574	2.29561e-05	shPKL_F_K9_unique	31.2167	6.99945	Intron (ENST00000643665/ENSG00000127124, intron 2 of 7)	1	41510230	41579900	69671	2	ENSG00000127124	ENST00000460604	-12715	HIVEP3	HIVEP zinc finger 3 [Source:HGNC Symbol;Acc:HGNC:13561]
1	41678452	41678822	371	*	41678616	0.15575	5.08637	0.0429221	shPKL_F_K9_unique	35.8586	32.1889	Intron (ENST00000372584/ENSG00000127124, intron 1 of 7)	1	41506365	41662325	155961	2	ENSG00000127124	ENST00000643665	-16127	HIVEP3	HIVEP zinc finger 3 [Source:HGNC Symbol;Acc:HGNC:13561]
1	41682282	41682478	197	*	41682370	0.10928	5.10396	0.0448731	shPKL_F_K9_unique	35.7186	33.113	Intron (ENST00000372584/ENSG00000127124, intron 1 of 7)	1	41506365	41662325	155961	2	ENSG00000127124	ENST00000643665	-19957	HIVEP3	HIVEP zinc finger 3 [Source:HGNC Symbol;Acc:HGNC:13561]
1	41740165	41740354	190	*	41740274	0.70214	4.77921	0.0121061	shPKL_F_K9_unique	35.0243	21.5279	Intron (ENST00000372584/ENSG00000127124, intron 1 of 7)	1	41506365	41662325	155961	2	ENSG00000127124	ENST00000643665	-77840	HIVEP3	HIVEP zinc finger 3 [Source:HGNC Symbol;Acc:HGNC:13561]
1	41751587	41751897	311	*	41751758	0.2978	4.91109	0.038166	shPKL_F_K9_unique	33.3585	27.137	Intron (ENST00000372584/ENSG00000127124, intron 1 of 7)	1	41506365	41662325	155961	2	ENSG00000127124	ENST00000643665	-89262	HIVEP3	HIVEP zinc finger 3 [Source:HGNC Symbol;Acc:HGNC:13561]
1	41761076	41761356	281	*	41761269	1.77698	4.30735	4.01371e-05	shPKL_F_K9_unique	36.6527	10.695	Intron (ENST00000372584/ENSG00000127124, intron 1 of 7)	1	41506365	41662325	155961	2	ENSG00000127124	ENST00000643665	-98751	HIVEP3	HIVEP zinc finger 3 [Source:HGNC Symbol;Acc:HGNC:13561]
1	41813747	41814048	302	*	41813854	0.50372	4.87514	0.0225147	shPKL_F_K9_unique	34.9447	24.6461	Intron (ENST00000372584/ENSG00000127124, intron 1 of 7)	1	41847948	41869630	21683	2	ENSG00000127124	ENST00000479350	55582	HIVEP3	HIVEP zinc finger 3 [Source:HGNC Symbol;Acc:HGNC:13561]
1	41907185	41907527	343	*	41907329	1.6732	3.94741	0.000452578	shPKL_F_K9_unique	27.5506	8.63866	Intron (ENST00000372584/ENSG00000127124, intron 1 of 7)	1	41847191	41918669	71479	2	ENSG00000127124	ENST00000491442	11142	HIVEP3	HIVEP zinc finger 3 [Source:HGNC Symbol;Acc:HGNC:13561]
1	41976933	41977256	324	*	41977152	1.12811	4.30367	0.00290114	shPKL_F_K9_unique	29.1965	13.3578	Intron (ENST00000489103/ENSG00000127124, intron 1 of 3)	1	41506365	41918922	412558	2	ENSG00000127124	ENST00000372583	-58011	HIVEP3	HIVEP zinc finger 3 [Source:HGNC Symbol;Acc:HGNC:13561]
11	68714019	68714490	472	*	68714329	2.61675	3.45345	7.32602e-06	shPKL_F_K9_unique	27.1301	4.42314	Promoter (1-2kb)	11	68707559	68715934	8376	2	ENSG00000132749	ENST00000543240	1444	TESMIN	testis expressed metallothionein like protein [Source:HGNC Symbol;Acc:HGNC:7446]
1	42081801	42082048	248	*	42081880	2.20648	4.09922	3.0632e-06	shPKL_F_K9_unique	36.8211	7.97777	Distal Intergenic	1	42040597	42041729	1133	1	ENSG00000227538	ENST00000391730	41204	HNRNPFP1	heterogeneous nuclear ribonucleoprotein F pseudogene 1 [Source:HGNC Symbol;Acc:HGNC:48812]
1	42182364	42182552	189	*	42182527	0.45747	4.40769	0.0345812	shPKL_F_K9_unique	24.8716	18.113	Intron (ENST00000372571/ENSG00000198815, intron 1 of 2)	1	42176539	42189809	13271	2	ENSG00000198815	ENST00000372571	7257	FOXJ3	forkhead box J3 [Source:HGNC Symbol;Acc:HGNC:29178]
1	42235044	42235305	262	*	42235188	2.05135	3.51118	0.000442397	shPKL_F_K9_unique	23.2129	5.60033	Intron (ENST00000372572/ENSG00000198815, intron 6 of 14)	1	42194997	42206011	11015	2	ENSG00000198815	ENST00000422278	-29033	FOXJ3	forkhead box J3 [Source:HGNC Symbol;Acc:HGNC:29178]
1	42241761	42241975	215	*	42241867	2.50125	3.49718	2.34433e-05	shPKL_F_K9_unique	26.8677	4.74548	Intron (ENST00000372572/ENSG00000198815, intron 6 of 14)	1	42194997	42206011	11015	2	ENSG00000198815	ENST00000422278	-35750	FOXJ3	forkhead box J3 [Source:HGNC Symbol;Acc:HGNC:29178]
1	42302318	42302517	200	*	42302445	2.47376	3.06464	0.000316679	shPKL_F_K9_unique	19.7191	3.54985	Intron (ENST00000372572/ENSG00000198815, intron 4 of 14)	1	42176545	42315459	138915	2	ENSG00000198815	ENST00000545068	12942	FOXJ3	forkhead box J3 [Source:HGNC Symbol;Acc:HGNC:29178]
1	42367895	42368188	294	*	42367992	1.73322	3.75092	0.000391837	shPKL_F_K9_unique	24.548	7.38351	Distal Intergenic	1	42380792	42424232	43441	1	ENSG00000177181	ENST00000431473	-12604	RIMKLA	ribosomal modification protein rimK like family member A [Source:HGNC Symbol;Acc:HGNC:28725]
1	42404447	42404679	233	*	42404615	0.67869	4.22302	0.0228655	shPKL_F_K9_unique	23.6271	14.7606	Exon (ENST00000431473/ENSG00000177181, exon 3 of 5)	1	42412398	42412794	397	2	ENSG00000235002	ENST00000411908	8115	AL513331.1	ribosomal protein S15 (RPS15) pseudogene
15	68834648	68834919	272	*	68834819	2.61675	3.45345	7.32602e-06	shPKL_F_K9_unique	27.1301	4.42314	Promoter (<=1kb)	15	68833830	68834749	920	1	ENSG00000259286	ENST00000560974	818	AC087639.1	cytokine induced apoptosis inhibitor 1 (CIAPIN1)
1	42716082	42716490	409	*	42716127	2.34269	3.72561	1.41721e-05	shPKL_F_K9_unique	29.794	5.87367	Distal Intergenic	1	42734995	42740140	5146	2	ENSG00000164007	ENST00000372539	23650	CLDN19	claudin 19 [Source:HGNC Symbol;Acc:HGNC:2040]
2	206288661	206289151	491	*	206288966	2.61675	3.45345	7.32602e-06	shPKL_F_K9_unique	27.1301	4.42314	Promoter (2-3kb)	2	206292063	206314424	22362	1	ENSG00000204186	ENST00000611847	-2912	ZDBF2	zinc finger DBF-type containing 2 [Source:HGNC Symbol;Acc:HGNC:29313]
1	42863301	42863525	225	*	42863480	2.6642	2.87744	0.000183582	shPKL_F_K9_unique	18.5011	2.91874	Distal Intergenic	1	42850687	42852473	1787	1	ENSG00000164011	ENST00000630961	12614	ZNF691	zinc finger protein 691 [Source:HGNC Symbol;Acc:HGNC:28028]
1	42916868	42917343	476	*	42917071	2.3782	4.22561	1.4139e-07	shPKL_F_K9_unique	42.6568	8.20503	Distal Intergenic	1	42926249	42929499	3251	2	ENSG00000117394	ENST00000674545	12156	SLC2A1	solute carrier family 2 member 1 [Source:HGNC Symbol;Acc:HGNC:11005]
1	42936370	42936627	258	*	42936481	-0.81646	6.44387	2.92254e-05	shPKL_F_K9_unique	65.6009	115.528	Intron (ENST00000426263/ENSG00000117394, intron 2 of 9)	1	42926174	42931769	5596	2	ENSG00000117394	ENST00000676254	-4601	SLC2A1	solute carrier family 2 member 1 [Source:HGNC Symbol;Acc:HGNC:11005]
X	1392217	1392606	390	*	1392407	2.61591	5.17492	1.17612e-14	shPKL_F_K9_unique	89.4416	14.5905	Promoter (<=1kb)	23	1386152	1392113	5962	2	ENSG00000169100	ENST00000381401	-104	SLC25A6	solute carrier family 25 member 6 [Source:HGNC Symbol;Acc:HGNC:10992]
5	784815	785077	263	*	784926	2.61559	4.48361	7.46489e-10	shPKL_F_K9_unique	55.3844	9.03684	Promoter (<=1kb)	5	766835	784729	17895	2	ENSG00000206077	ENST00000651083	-86	ZDHHC11B	zinc finger DHHC-type containing 11B [Source:HGNC Symbol;Acc:HGNC:32962]
10	11098053	11098325	273	*	11098252	2.61496	3.01118	0.00010556	shPKL_F_K9_unique	19.9548	3.25736	Promoter (<=1kb)	10	11097314	11098160	847	2	ENSG00000237986	ENST00000420634	0	CELF2-AS2	CELF2 antisense RNA 2 [Source:HGNC Symbol;Acc:HGNC:44703]
10	26647918	26648159	242	*	26648046	2.61496	3.01118	0.00010556	shPKL_F_K9_unique	19.9548	3.25736	Promoter (<=1kb)	10	26647986	26653446	5461	1	ENSG00000231976	ENST00000423917	0	FAM238B	family with sequence similarity 238 member B [Source:HGNC Symbol;Acc:HGNC:44917]
1	42978442	42978823	382	*	42978641	0.804	5.09615	0.00373313	shPKL_F_K9_unique	45.1967	25.8868	Intron (ENST00000431759/ENSG00000227533, intron 3 of 3)	1	42991438	42991544	107	1	ENSG00000207256	ENST00000384526	-12615	RNU6-880P	RNA, U6 small nuclear 880, pseudogene [Source:HGNC Symbol;Acc:HGNC:47843]
1	42979849	42980055	207	*	42979933	0.5049	5.06351	0.0168889	shPKL_F_K9_unique	39.835	28.072	Intron (ENST00000431759/ENSG00000227533, intron 3 of 3)	1	42991438	42991544	107	1	ENSG00000207256	ENST00000384526	-11383	RNU6-880P	RNA, U6 small nuclear 880, pseudogene [Source:HGNC Symbol;Acc:HGNC:47843]
1	42984937	42985298	362	*	42985044	2.18246	3.90448	1.39889e-05	shPKL_F_K9_unique	31.9051	7.02866	Intron (ENST00000653200/ENSG00000227533, intron 3 of 3)	1	42991438	42991544	107	1	ENSG00000207256	ENST00000384526	-6140	RNU6-880P	RNA, U6 small nuclear 880, pseudogene [Source:HGNC Symbol;Acc:HGNC:47843]
1	42998874	42999144	271	*	42999101	0.52137	4.53338	0.0247738	shPKL_F_K9_unique	27.7433	19.329	Distal Intergenic	1	42991438	42991544	107	1	ENSG00000207256	ENST00000384526	7436	RNU6-880P	RNA, U6 small nuclear 880, pseudogene [Source:HGNC Symbol;Acc:HGNC:47843]
7	158703755	158704038	284	*	158703939	2.61461	5.91362	6.52568e-24	shPKL_F_K9_unique	149.182	24.3579	Promoter (<=1kb)	7	158631311	158703704	72394	2	ENSG00000146918	ENST00000432615	-51	NCAPG2	non-SMC condensin II complex subunit G2 [Source:HGNC Symbol;Acc:HGNC:21904]
1	43045240	43045480	241	*	43045333	0.95134	4.1198	0.0129602	shPKL_F_K9_unique	24.1754	12.5024	Distal Intergenic	1	43023549	43023637	89	2	ENSG00000283136	ENST00000636464	-21603	AL161637.2
1	43062593	43062789	197	*	43062660	0.36859	4.53372	0.0398489	shPKL_F_K9_unique	26.3186	20.3848	Distal Intergenic	1	43023549	43023637	89	2	ENSG00000283136	ENST00000636464	-38956	AL161637.2
1	43065268	43065477	210	*	43065321	0.89897	4.5222	0.00753961	shPKL_F_K9_unique	31.378	16.8271	Distal Intergenic	1	43104086	43104497	412	1	ENSG00000277513	ENST00000622380	-38609	AL161637.1	zinc finger and SCAN domain containing 2 (ZSCAN2) pseudogene
1	43071264	43071559	296	*	43071351	0.10351	5.12515	0.0461929	shPKL_F_K9_unique	36.1746	33.6701	Distal Intergenic	1	43104086	43104497	412	1	ENSG00000277513	ENST00000622380	-32527	AL161637.1	zinc finger and SCAN domain containing 2 (ZSCAN2) pseudogene
1	43119825	43120211	387	*	43120031	3.86939	2.29248	9.53674e-06	shPKL_F_K9_unique	18.7287	1.28146	Distal Intergenic	1	43104086	43104497	412	1	ENSG00000277513	ENST00000622380	15739	AL161637.1	zinc finger and SCAN domain containing 2 (ZSCAN2) pseudogene
1	43177746	43177941	196	*	43177871	1.57808	4.16096	0.000254908	shPKL_F_K9_unique	30.91	10.3526	Intron (ENST00000528956/ENSG00000243710, intron 2 of 10)	1	43164175	43172570	8396	2	ENSG00000117395	ENST00000431635	-5176	EBNA1BP2	EBNA1 binding protein 2 [Source:HGNC Symbol;Acc:HGNC:15531]
14	103335020	103335279	260	*	103335063	2.61264	5.64638	3.39607e-20	shPKL_F_K9_unique	123.871	20.2529	Promoter (<=1kb)	14	103334949	103343228	8280	1	ENSG00000100664	ENST00000558506	71	EIF5	eukaryotic translation initiation factor 5 [Source:HGNC Symbol;Acc:HGNC:3299]
15	31004168	31004386	219	*	31004244	2.61075	3.16546	0.000111386	shPKL_F_K9_unique	22.1745	3.63029	Promoter (2-3kb)	15	31002013	31042302	40290	1	ENSG00000259720	ENST00000561299	2155	AC009562.1	novel transcript, antisense to TRPM1
16	2603282	2604085	804	*	2603703	2.60964	6.14616	2.59379e-27	merged_common	174.972	28.6674	Promoter (<=1kb)	16	2603350	2630494	27145	1	ENSG00000215154	ENST00000399702	0	AC141586.1	potassium channel tetramerisation domain containing 5 (KCTD5) pseudogene
16	28822568	28822937	370	*	28822781	2.60424	5.90599	1.12408e-23	shPKL_F_K9_unique	147.862	24.3166	Promoter (<=1kb)	16	28823035	28837237	14203	1	ENSG00000168488	ENST00000563314	-98	ATXN2L	ataxin 2 like [Source:HGNC Symbol;Acc:HGNC:31326]
X	77899482	77900403	922	*	77899541	2.60306	4.70628	6.48275e-11	shPKL_F_K9_unique	64.3476	10.5909	Promoter (<=1kb)	23	77899485	77905461	5977	1	ENSG00000131174	ENST00000647835	0	COX7B	cytochrome c oxidase subunit 7B [Source:HGNC Symbol;Acc:HGNC:2291]
1	28506303	28506809	507	*	28506563	2.60232	6.41968	1.62477e-32	shPKL_F_K9_unique	210.961	34.7398	Promoter (<=1kb)	1	28506351	28509633	3283	1	ENSG00000242125	ENST00000437681	0	SNHG3	small nucleolar RNA host gene 3 [Source:HGNC Symbol;Acc:HGNC:10118]
1	43468672	43469244	573	*	43468880	1.90262	4.19077	2.0149e-05	shPKL_F_K9_unique	35.3118	9.44443	Distal Intergenic	1	43451003	43453989	2987	2	ENSG00000178922	ENST00000583037	-14683	HYI	hydroxypyruvate isomerase (putative) [Source:HGNC Symbol;Acc:HGNC:26948]
22	22292675	22293137	463	*	22292926	2.60125	5.59027	5.08681e-19	shPKL_F_K9_unique	118.676	19.5574	Promoter (<=1kb)	22	22293733	22294794	1062	1	ENSG00000234630	ENST00000412149	-596	AC245060.2	novel transcript
1	43550029	43550272	244	*	43550127	-0.53419	6.76695	0.000725745	shPKL_F_K9_unique	90.5009	131.057	Intron (ENST00000496043/ENSG00000142949, intron 4 of 4)	1	43545076	43579284	34209	1	ENSG00000142949	ENST00000437607	4953	PTPRF	protein tyrosine phosphatase receptor type F [Source:HGNC Symbol;Acc:HGNC:9670]
1	43552979	43553169	191	*	43553072	-0.3017	5.77061	0.0198143	shPKL_F_K9_unique	49.1718	60.6089	Intron (ENST00000496043/ENSG00000142949, intron 4 of 4)	1	43545076	43579284	34209	1	ENSG00000142949	ENST00000437607	7903	PTPRF	protein tyrosine phosphatase receptor type F [Source:HGNC Symbol;Acc:HGNC:9670]
1	43587730	43587930	201	*	43587922	-0.30777	6.13704	0.0151643	shPKL_F_K9_unique	63.2572	78.2994	Intron (ENST00000359947/ENSG00000142949, intron 7 of 33)	1	43591021	43622283	31263	1	ENSG00000142949	ENST00000412568	-3091	PTPRF	protein tyrosine phosphatase receptor type F [Source:HGNC Symbol;Acc:HGNC:9670]
1	43618610	43618927	318	*	43618719	0.89234	5.31854	0.000999374	shPKL_F_K9_unique	54.3689	29.2906	Exon (ENST00000359947/ENSG00000142949, exon 26 of 34)	1	43613140	43622863	9724	1	ENSG00000142949	ENST00000477970	5470	PTPRF	protein tyrosine phosphatase receptor type F [Source:HGNC Symbol;Acc:HGNC:9670]
1	43625362	43625745	384	*	43625689	0.33653	4.99859	0.0303243	shPKL_F_K9_unique	35.9235	28.4493	Distal Intergenic	1	43613140	43622863	9724	1	ENSG00000142949	ENST00000477970	12222	PTPRF	protein tyrosine phosphatase receptor type F [Source:HGNC Symbol;Acc:HGNC:9670]
10	46786761	46787104	344	*	46786915	2.59931	4.01809	2.23435e-07	shPKL_F_K9_unique	39.8841	6.58157	Promoter (<=1kb)	10	46759023	46786770	27748	2	ENSG00000265366	ENST00000631118	0	GLUD1P2	glutamate dehydrogenase 1 pseudogene 2 [Source:HGNC Symbol;Acc:HGNC:4337]
22	23459724	23460129	406	*	23460045	2.59789	3.68969	1.58578e-06	shPKL_F_K9_unique	31.7489	5.24427	Promoter (<=1kb)	22	23460349	23460511	163	1	ENSG00000227755	ENST00000426024	-220	AP000344.1	MAD1 mitotic arrest deficient-like 1 (yeast)(MAD1L1) pseudogene
1	43767165	43767375	211	*	43767292	0.45597	4.19616	0.0468418	shPKL_F_K9_unique	21.4684	15.6509	Intron (ENST00000645057/ENSG00000284989, intron 16 of 25)	1	43743471	43743741	271	1	ENSG00000233674	ENST00000427515	23694	AL451062.2	SMT3 suppressor of mif two 3 (yeast) family pseudogene
7	76502848	76503063	216	*	76502971	2.59549	3.80274	1.74549e-06	shPKL_F_K9_unique	34.3083	5.67647	Promoter (<=1kb)	7	76503367	76505838	2472	1	ENSG00000091073	ENST00000465488	-304	DTX2	deltex E3 ubiquitin ligase 2 [Source:HGNC Symbol;Acc:HGNC:15973]
1	43914732	43915281	550	*	43914820	0.17645	5.34881	0.037939	shPKL_F_K9_unique	43.3222	38.3349	Intron (ENST00000645057/ENSG00000284989, intron 23 of 25)	1	43919102	43931057	11956	1	ENSG00000126091	ENST00000645670	-3821	ST3GAL3	ST3 beta-galactoside alpha-2,3-sialyltransferase 3 [Source:HGNC Symbol;Acc:HGNC:10866]
7	152445324	152445776	453	*	152445734	2.59549	3.80274	1.74549e-06	shPKL_F_K9_unique	34.3083	5.67647	Promoter (<=1kb)	7	152445477	152447150	1674	1	ENSG00000020219	ENST00000465400	0	CCT8L1P	chaperonin containing TCP1 subunit 8 like 1, pseudogene [Source:HGNC Symbol;Acc:HGNC:32153]
19	43820000	43820385	386	*	43820307	2.59466	3.56593	8.09832e-06	shPKL_F_K9_unique	29.1063	4.81855	Promoter (<=1kb)	19	43798460	43820598	22139	2	ENSG00000159871	ENST00000594049	213	LYPD5	LY6/PLAUR domain containing 5 [Source:HGNC Symbol;Acc:HGNC:26397]
20	23551861	23552081	221	*	23551950	2.59466	3.56593	8.09832e-06	shPKL_F_K9_unique	29.1063	4.81855	Promoter (1-2kb)	20	23547764	23550652	2889	2	ENSG00000204662	ENST00000376987	-1209	CST9LP1	cystatin 9-like pseudogene 1 [Source:HGNC Symbol;Acc:HGNC:39552]
1	44020354	44020819	466	*	44020440	0.60106	5.68453	0.00478509	shPKL_F_K9_unique	63.3405	41.7584	Intron (ENST00000372306/ENSG00000196517, intron 2 of 11)	1	44014630	44017340	2711	2	ENSG00000196517	ENST00000533007	-3014	SLC6A9	solute carrier family 6 member 9 [Source:HGNC Symbol;Acc:HGNC:11056]
3	126197908	126198274	367	*	126198090	2.59466	3.56593	8.09832e-06	shPKL_F_K9_unique	29.1063	4.81855	Promoter (<=1kb)	3	126158467	126197994	39528	2	ENSG00000144908	ENST00000509952	0	ALDH1L1	aldehyde dehydrogenase 1 family member L1 [Source:HGNC Symbol;Acc:HGNC:3978]
8	266602	266990	389	*	266799	2.59466	3.56593	8.09832e-06	shPKL_F_K9_unique	29.1063	4.81855	Promoter (2-3kb)	8	264315	264672	358	1	ENSG00000254104	ENST00000522979	2287	AC136777.2	ring finger protein 11 (RNF11) pseudogene
1	44169002	44169336	335	*	44169149	1.41908	3.90689	0.00152653	shPKL_F_K9_unique	24.5292	9.17273	Distal Intergenic	1	44172506	44172719	214	2	ENSG00000227994	ENST00000442754	3383	AL035417.1	pseudogene similar to part of novel protein DKFZP434H132
9	21180593	21180823	231	*	21180779	2.59466	3.56593	8.09832e-06	shPKL_F_K9_unique	29.1063	4.81855	Promoter (1-2kb)	9	21178589	21179188	600	2	ENSG00000232281	ENST00000442022	-1405	IFNWP15	interferon omega 1 pseudogene 15 [Source:HGNC Symbol;Acc:HGNC:5449]
1	44240792	44241158	367	*	44241091	-0.60213	6.14006	0.00145681	shPKL_F_K9_unique	57.2418	86.8902	Intron (ENST00000456170/ENSG00000117419, intron 6 of 6)	1	44243408	44244273	866	2	ENSG00000233602	ENST00000414156	3115	ERI3-IT1	ERI3 intronic transcript 1 [Source:HGNC Symbol;Acc:HGNC:41431]
1	44282734	44283185	452	*	44283143	0.94652	4.37242	0.00653448	shPKL_F_K9_unique	28.7537	14.9198	Intron (ENST00000456170/ENSG00000117419, intron 5 of 6)	1	44221593	44256921	35329	2	ENSG00000117419	ENST00000462341	-25813	ERI3	ERI1 exoribonuclease family member 3 [Source:HGNC Symbol;Acc:HGNC:17276]
1	44312817	44313017	201	*	44312874	0.73056	4.72561	0.0116813	shPKL_F_K9_unique	34.0808	20.5394	Intron (ENST00000456170/ENSG00000117419, intron 2 of 6)	1	44221070	44319744	98675	2	ENSG00000117419	ENST00000456170	6727	ERI3	ERI1 exoribonuclease family member 3 [Source:HGNC Symbol;Acc:HGNC:17276]
1	44380421	44380608	188	*	44380568	1.74096	3.66993	0.000947993	shPKL_F_K9_unique	23.2701	6.96172	Distal Intergenic	1	44390722	44390823	102	1	ENSG00000199385	ENST00000362515	-10114	RNU6-369P	RNA, U6 small nuclear 369, pseudogene [Source:HGNC Symbol;Acc:HGNC:47332]
1	44417144	44417429	286	*	44417283	0.59957	4.87932	0.0156352	shPKL_F_K9_unique	36.2298	23.9099	Intron (ENST00000355387/ENSG00000187147, intron 2 of 14)	1	44412698	44419872	7175	1	ENSG00000187147	ENST00000470498	4446	RNF220	ring finger protein 220 [Source:HGNC Symbol;Acc:HGNC:25552]
1	44428594	44428833	240	*	44428696	1.83565	3.12869	0.00313926	shPKL_F_K9_unique	16.5243	4.62954	Intron (ENST00000355387/ENSG00000187147, intron 2 of 14)	1	44412698	44419872	7175	1	ENSG00000187147	ENST00000470498	15896	RNF220	ring finger protein 220 [Source:HGNC Symbol;Acc:HGNC:25552]
19	14518020	14518427	408	*	14518196	2.59342	6.05838	8.22911e-26	shPKL_F_K9_unique	163.72	27.1271	Promoter (<=1kb)	19	14514769	14518397	3629	2	ENSG00000132002	ENST00000254322	0	DNAJB1	DnaJ heat shock protein family (Hsp40) member B1 [Source:HGNC Symbol;Acc:HGNC:5270]
2	95991223	95991818	596	*	95991675	2.589	3.90689	3.46543e-07	shPKL_F_K9_unique	36.7938	6.11515	Promoter (<=1kb)	2	95851166	95991793	140628	2	ENSG00000174501	ENST00000456556	0	ANKRD36C	ankyrin repeat domain 36C [Source:HGNC Symbol;Acc:HGNC:32946]
22	18919681	18920230	550	*	18920110	2.58821	4.2031	4.92008e-08	merged_common	45.1673	7.51097	Promoter (1-2kb)	22	18919556	18921539	1984	2	ENSG00000100033	ENST00000446371	1309	PRODH	proline dehydrogenase 1 [Source:HGNC Symbol;Acc:HGNC:9453]
22	23639449	23640059	611	*	23639563	2.58611	4.10716	7.6295e-08	shPKL_F_K9_unique	42.2305	7.03283	Promoter (<=1kb)	22	23638678	23640425	1748	2	ENSG00000234353	ENST00000425948	366	AP000346.2	immunoglobulin lambda-like polypeptide 1 (IGLL1) pseudogene
15	62224361	62224617	257	*	62224540	2.58352	3.42899	1.27614e-05	shPKL_F_K9_unique	26.3687	4.39916	Promoter (1-2kb)	15	62196454	62222911	26458	2	ENSG00000259697	ENST00000657134	-1450	AC126323.2	novel transcript
22	24606440	24606669	230	*	24606598	2.58352	3.42899	1.27614e-05	shPKL_F_K9_unique	26.3687	4.39916	Promoter (<=1kb)	22	24607621	24615125	7505	1	ENSG00000100031	ENST00000447416	-952	GGT1	gamma-glutamyltransferase 1 [Source:HGNC Symbol;Acc:HGNC:4250]
19	49069812	49070056	245	*	49069953	2.58274	4.61681	1.68011e-10	shPKL_F_K9_unique	60.0536	10.0244	Promoter (2-3kb)	19	49067418	49072941	5524	2	ENSG00000104848	ENST00000221444	2885	KCNA7	potassium voltage-gated channel subfamily A member 7 [Source:HGNC Symbol;Acc:HGNC:6226]
1	44839720	44839915	196	*	44839831	1.43928	4.47891	0.000287038	shPKL_F_K9_unique	36.7215	13.5411	Intron (ENST00000447098/ENSG00000117425, intron 2 of 22)	1	44819844	44842944	23101	2	ENSG00000117425	ENST00000447098	3029	PTCH2	patched 2 [Source:HGNC Symbol;Acc:HGNC:9586]
1	44850496	44850736	241	*	44850628	1.1982	4.18969	0.00254061	shPKL_F_K9_unique	27.642	12.0469	3' UTR	1	44843921	44844082	162	2	ENSG00000226499	ENST00000447970	-6414	AL136380.1	ribosomal protein S2 (RPS2) pseudogene
1	44881284	44881543	260	*	44881454	2.15837	3.58995	0.000171429	shPKL_F_K9_unique	25.442	5.69923	Intron (ENST00000360403/ENSG00000070785, intron 7 of 11)	1	44863004	44875622	12619	2	ENSG00000070785	ENST00000486491	-5662	EIF2B3	eukaryotic translation initiation factor 2B subunit gamma [Source:HGNC Symbol;Acc:HGNC:3259]
20	2470015	2471183	1169	*	2470590	2.5809	6.26903	5.58592e-29	merged_common	188.639	31.5285	Promoter (<=1kb)	20	2461634	2470853	9220	2	ENSG00000125835	ENST00000438552	0	SNRPB	small nuclear ribonucleoprotein polypeptides B and B1 [Source:HGNC Symbol;Acc:HGNC:11153]
5	37379160	37379728	569	*	37379567	2.57449	5.14443	1.74287e-14	shPKL_F_K9_unique	86.3234	14.492	Promoter (<=1kb)	5	37379285	37697907	318623	1	ENSG00000082068	ENST00000504564	0	WDR70	WD repeat domain 70 [Source:HGNC Symbol;Acc:HGNC:25495]
12	53451831	53452108	278	*	53452053	2.5741	5.79885	2.13145e-21	shPKL_F_K9_unique	135.853	22.8133	Promoter (<=1kb)	12	53452102	53479826	27725	1	ENSG00000197111	ENST00000359282	0	PCBP2	poly(rC) binding protein 2 [Source:HGNC Symbol;Acc:HGNC:8648]
1	45019015	45019327	313	*	45019146	0.28372	5.38057	0.0297676	shPKL_F_K9_unique	45.9639	37.7579	Exon (ENST00000359600/ENSG00000162415, exon 14 of 14)	1	45014547	45015405	859	1	ENSG00000126088	ENST00000465678	4468	UROD	uroporphyrinogen decarboxylase [Source:HGNC Symbol;Acc:HGNC:12591]
1	45084925	45085179	255	*	45085108	2.13192	3.34674	0.000490099	shPKL_F_K9_unique	21.2989	4.85941	Intron (ENST00000359600/ENSG00000162415, intron 2 of 13)	1	45069977	45070429	453	2	ENSG00000234315	ENST00000425293	-14496	OSTCP5	oligosaccharyltransferase complex subunit pseudogene 5 [Source:HGNC Symbol;Acc:HGNC:42867]
12	2665544	2665769	226	*	2665693	2.57129	3.78493	1.74549e-06	shPKL_F_K9_unique	33.6043	5.65404	Promoter (<=1kb)	12	2666616	2677813	11198	1	ENSG00000151067	ENST00000465934	-847	CACNA1C	calcium voltage-gated channel subunit alpha1 C [Source:HGNC Symbol;Acc:HGNC:1390]
1	45346922	45347166	245	*	45346980	0.7028	5.35368	0.00403659	shPKL_F_K9_unique	52.1675	32.0506	Exon (ENST00000372084/ENSG00000070759, exon 7 of 9)	1	45341296	45342859	1564	1	ENSG00000132773	ENST00000460057	5626	TOE1	target of EGR1, exonuclease [Source:HGNC Symbol;Acc:HGNC:15954]
1	45348343	45348577	235	*	45348414	-0.07365	5.7873	0.0362927	shPKL_F_K9_unique	53.8349	56.6547	Intron (ENST00000671898/ENSG00000288208, intron 5 of 20)	1	45341296	45342859	1564	1	ENSG00000132773	ENST00000460057	7047	TOE1	target of EGR1, exonuclease [Source:HGNC Symbol;Acc:HGNC:15954]
19	56404628	56405146	519	*	56404803	2.57104	3.66993	2.74298e-06	shPKL_F_K9_unique	31.0268	5.22129	Promoter (<=1kb)	19	56404356	56414800	10445	1	ENSG00000198440	ENST00000436972	272	ZNF583	zinc finger protein 583 [Source:HGNC Symbol;Acc:HGNC:26427]
X	153689938	153690628	691	*	153690264	2.56956	4.89068	2.9208e-12	merged_common	72.2768	12.1754	Promoter (<=1kb)	23	153690359	153692792	2434	1	ENSG00000130821	ENST00000675713	0	SLC6A8	solute carrier family 6 member 8 [Source:HGNC Symbol;Acc:HGNC:11055]
14	105709507	105710656	1150	*	105710166	2.5691	5.41664	1.40836e-16	shPKL_F_K9_unique	104.054	17.5341	Promoter (<=1kb)	14	105707118	105708665	1548	2	ENSG00000211895	ENST00000390547	-842	IGHA1	immunoglobulin heavy constant alpha 1 [Source:HGNC Symbol;Acc:HGNC:5478]
1	33706783	33707025	243	*	33706932	2.56718	3.13339	0.0001885	shPKL_F_K9_unique	21.3621	3.60451	Promoter (2-3kb)	1	33591807	33709504	117698	2	ENSG00000121904	ENST00000373380	2479	CSMD2	CUB and Sushi multiple domains 2 [Source:HGNC Symbol;Acc:HGNC:19290]
1	45812217	45812505	289	*	45812355	1.38953	4.0222	0.00184945	shPKL_F_K9_unique	26.2995	10.0382	Intron (ENST00000470809/ENSG00000086015, intron 1 of 4)	1	45803612	46036122	232511	1	ENSG00000086015	ENST00000361297	8605	MAST2	microtubule associated serine/threonine kinase 2 [Source:HGNC Symbol;Acc:HGNC:19035]
1	45837004	45837259	256	*	45837174	1.78506	3.612	0.000947993	shPKL_F_K9_unique	22.6986	6.58631	Intron (ENST00000470809/ENSG00000086015, intron 3 of 4)	1	45846994	45847594	601	2	ENSG00000232467	ENST00000413187	10335	TMA16P2	translation machinery associated 16 homolog pseudogene 2 [Source:HGNC Symbol;Acc:HGNC:43781]
1	45904295	45904895	601	*	45904763	1.33093	4.16937	0.00105129	shPKL_F_K9_unique	28.5384	11.3444	Intron (ENST00000470809/ENSG00000086015, intron 4 of 4)	1	45913588	46030759	117172	1	ENSG00000086015	ENST00000372008	-8693	MAST2	microtubule associated serine/threonine kinase 2 [Source:HGNC Symbol;Acc:HGNC:19035]
1	45921305	45921504	200	*	45921441	1.81648	4.19937	7.05216e-05	shPKL_F_K9_unique	34.4782	9.78879	Intron (ENST00000361297/ENSG00000086015, intron 4 of 28)	1	45913647	46036122	122476	1	ENSG00000086015	ENST00000674079	7658	MAST2	microtubule associated serine/threonine kinase 2 [Source:HGNC Symbol;Acc:HGNC:19035]
1	45922196	45922768	573	*	45922561	1.20296	4.74593	0.000561635	shPKL_F_K9_unique	40.7126	17.6849	Intron (ENST00000361297/ENSG00000086015, intron 4 of 28)	1	45913647	46036122	122476	1	ENSG00000086015	ENST00000674079	8549	MAST2	microtubule associated serine/threonine kinase 2 [Source:HGNC Symbol;Acc:HGNC:19035]
1	46041010	46041241	232	*	46041182	1.51249	3.97564	0.000684983	shPKL_F_K9_unique	26.573	9.31396	3' UTR	1	46046818	46048368	1551	1	ENSG00000226957	ENST00000450004	-5577	AL358075.1	novel transcript
6	28324229	28324427	199	*	28324386	2.56718	3.13339	0.0001885	shPKL_F_K9_unique	21.3621	3.60451	Promoter (2-3kb)	6	28324693	28326717	2025	2	ENSG00000235109	ENST00000481934	2290	ZSCAN31	zinc finger and SCAN domain containing 31 [Source:HGNC Symbol;Acc:HGNC:14097]
1	46171282	46171536	255	*	46171421	-0.29223	5.34783	0.029853	shPKL_F_K9_unique	36.8022	45.0653	Intron (ENST00000540385/ENSG00000278139, intron 1 of 9)	1	46175073	46185298	10226	1	ENSG00000117472	ENST00000498443	-3537	TSPAN1	tetraspanin 1 [Source:HGNC Symbol;Acc:HGNC:20657]
19	20923213	20923954	742	*	20923440	2.56698	3.89068	5.96377e-07	shPKL_F_K9_unique	36.1061	6.09316	Promoter (<=1kb)	19	20923222	20948915	25694	1	ENSG00000105750	ENST00000597314	0	ZNF85	zinc finger protein 85 [Source:HGNC Symbol;Acc:HGNC:13160]
5	37139623	37139849	227	*	37139642	2.56469	2.97418	0.000183582	shPKL_F_K9_unique	19.1136	3.23069	Promoter (<=1kb)	5	37138686	37139587	902	2	ENSG00000197603	ENST00000504716	-36	CPLANE1	ciliogenesis and planar polarity effector 1 [Source:HGNC Symbol;Acc:HGNC:25801]
15	72735159	72735588	430	*	72735363	2.5645	3.54373	1.38148e-05	shPKL_F_K9_unique	28.3638	4.79484	Promoter (<=1kb)	15	72735517	72737092	1576	1	ENSG00000140463	ENST00000568535	0	BBS4	Bardet-Biedl syndrome 4 [Source:HGNC Symbol;Acc:HGNC:969]
7	90334356	90334647	292	*	90334611	2.5645	3.54373	1.38148e-05	shPKL_F_K9_unique	28.3638	4.79484	Promoter (<=1kb)	7	90335223	90344094	8872	1	ENSG00000105793	ENST00000469675	-576	GTPBP10	GTP binding protein 10 [Source:HGNC Symbol;Acc:HGNC:25106]
14	53370579	53370845	267	*	53370598	2.56102	3.27537	3.81377e-05	shPKL_F_K9_unique	23.5211	3.98578	Promoter (1-2kb)	14	53369381	53526242	156862	1	ENSG00000237356	ENST00000425648	1198	AL365295.1	novel transcript
15	42745952	42746159	208	*	42746022	2.56102	3.27537	3.81377e-05	shPKL_F_K9_unique	23.5211	3.98578	Promoter (2-3kb)	15	42749081	42749936	856	1	ENSG00000286877	ENST00000664583	-2922	AC090510.4	novel transcript, antisense to TTBK2
9	35071502	35072247	746	*	35071971	2.56079	6.21914	1.20265e-27	shPKL_F_K9_unique	180.961	30.6697	Promoter (<=1kb)	9	35065346	35072014	6669	2	ENSG00000165280	ENST00000417448	0	VCP	valosin containing protein [Source:HGNC Symbol;Acc:HGNC:12666]
19	52570260	52570503	244	*	52570352	2.5593	3.98864	3.80316e-07	shPKL_F_K9_unique	38.5401	6.53864	Promoter (<=1kb)	19	52570273	52582276	12004	1	ENSG00000167562	ENST00000596514	0	ZNF701	zinc finger protein 701 [Source:HGNC Symbol;Acc:HGNC:25597]
7	4974013	4975056	1044	*	4974801	2.55554	5.0091	3.87192e-13	merged_common	78.0794	13.2814	Promoter (<=1kb)	7	4974016	4996893	22878	1	ENSG00000196204	ENST00000477090	0	RNF216P1	ring finger protein 216 pseudogene 1 [Source:HGNC Symbol;Acc:HGNC:33610]
2	131681844	131683332	1489	*	131682218	2.55264	5.24317	7.84232e-15	shPKL_F_K9_unique	91.7405	15.6365	Promoter (<=1kb)	2	131682475	131767404	84930	1	ENSG00000287151	ENST00000657415	0	C2orf27A	chromosome 2 open reading frame 27A [Source:NCBI gene (formerly Entrezgene);Acc:29798]
1	46778501	46778720	220	*	46778653	2.43806	3.32193	6.53788e-05	shPKL_F_K9_unique	23.279	4.29572	Intron (ENST00000546128/ENSG00000142973, intron 5 of 5)	1	46798998	46814759	15762	1	ENSG00000142973	ENST00000640628	-20278	CYP4B1	cytochrome P450 family 4 subfamily B member 1 [Source:HGNC Symbol;Acc:HGNC:2644]
12	9412595	9413167	573	*	9412925	2.54913	3.40368	1.27614e-05	shPKL_F_K9_unique	25.603	4.37448	Promoter (1-2kb)	12	9398355	9414851	16497	2	ENSG00000256673	ENST00000540982	1684	AC141557.1	ovostatin (OVOS) pseudogene
1	47006806	47007029	224	*	47006915	2.77396	2.77345	0.000317097	shPKL_F_K9_unique	17.8819	2.61438	Distal Intergenic	1	47002995	47003148	154	2	ENSG00000261290	ENST00000569984	-3658	CYP4A44P	cytochrome P450 family 4 subfamily A member 44, pseudogene [Source:HGNC Symbol;Acc:HGNC:42416]
1	47031318	47031510	193	*	47031318	0.81594	4.02014	0.0159592	shPKL_F_K9_unique	21.5276	12.2285	Exon (ENST00000371901/ENSG00000186377, exon 3 of 12)	1	47036108	47039723	3616	1	ENSG00000186377	ENST00000466294	-4598	CYP4X1	cytochrome P450 family 4 subfamily X member 1 [Source:HGNC Symbol;Acc:HGNC:20244]
1	47173443	47174010	568	*	47173609	0.11091	4.74342	0.0521085	shPKL_F_K9_unique	27.8358	25.7761	Intron (ENST00000444042/ENSG00000225506, intron 3 of 3)	1	47179250	47180339	1090	1	ENSG00000224805	ENST00000429328	-5240	LINC00853	long intergenic non-protein coding RNA 853 [Source:HGNC Symbol;Acc:HGNC:43716]
5	80960892	80961136	245	*	80960933	2.54913	3.40368	1.27614e-05	shPKL_F_K9_unique	25.603	4.37448	Promoter (<=1kb)	5	80947697	80960907	13211	2	ENSG00000251450	ENST00000505694	0	RASGRF2-AS1	RASGRF2 antisense RNA 1 [Source:HGNC Symbol;Acc:HGNC:40499]
1	47324972	47325226	255	*	47325018	0.60698	4.35109	0.0289517	shPKL_F_K9_unique	25.1865	16.5367	Distal Intergenic	1	47333797	47378839	45043	1	ENSG00000162368	ENST00000371873	-8571	CMPK1	cytidine/uridine monophosphate kinase 1 [Source:HGNC Symbol;Acc:HGNC:18170]
8	229537	229760	224	*	229606	2.54913	3.40368	1.27614e-05	shPKL_F_K9_unique	25.603	4.37448	Promoter (2-3kb)	8	232137	245287	13151	1	ENSG00000172748	ENST00000521145	-2377	ZNF596	zinc finger protein 596 [Source:HGNC Symbol;Acc:HGNC:27268]
9	133374998	133375665	668	*	133375295	2.54826	6.13792	3.82418e-26	shPKL_F_K9_unique	170.313	29.117	Promoter (<=1kb)	9	133363555	133375991	12437	2	ENSG00000148248	ENST00000467910	326	SURF4	surfeit 4 [Source:HGNC Symbol;Acc:HGNC:11476]
1	47491347	47491608	262	*	47491475	1.17791	3.79903	0.00666229	shPKL_F_K9_unique	20.937	9.25396	Distal Intergenic	1	47497894	47498341	448	2	ENSG00000229554	ENST00000413752	6733	RPL21P24	ribosomal protein L21 pseudogene 24 [Source:HGNC Symbol;Acc:HGNC:35702]
1	47575980	47576211	232	*	47576107	-0.32753	4.88244	0.0343494	shPKL_F_K9_unique	26.3307	33.0413	Distal Intergenic	1	47550196	47550753	558	1	ENSG00000227883	ENST00000427294	25784	ATP6V0E1P4	ATPase H+ transporting V0 subunit e1 pseudogene 4 [Source:HGNC Symbol;Acc:HGNC:41938]
1	47778039	47778298	260	*	47778238	-0.31183	5.37273	0.0269326	shPKL_F_K9_unique	37.1894	46.1624	Intron (ENST00000606738/ENSG00000269113, intron 5 of 6)	1	47761132	47765547	4416	2	ENSG00000223814	ENST00000438589	-12492	AL691459.1	novel transcript
1	47881086	47881298	213	*	47881160	0.40809	4.28966	0.0403508	shPKL_F_K9_unique	22.5288	16.9782	Intron (ENST00000606738/ENSG00000269113, intron 2 of 6)	1	47818066	47820237	2172	1	ENSG00000225028	ENST00000445070	63020	AC096541.1	novel transcript
1	47894649	47894845	197	*	47894678	0.185	4.76739	0.0494132	shPKL_F_K9_unique	29.0385	25.5437	Intron (ENST00000606738/ENSG00000269113, intron 2 of 6)	1	47818066	47820237	2172	1	ENSG00000225028	ENST00000445070	76583	AC096541.1	novel transcript
1	47984463	47984682	220	*	47984544	-0.34563	4.74342	0.0389316	shPKL_F_K9_unique	23.7623	30.1949	Intron (ENST00000606738/ENSG00000269113, intron 2 of 6)	1	47775238	47994212	218975	2	ENSG00000269113	ENST00000435576	9530	TRABD2B	TraB domain containing 2B [Source:HGNC Symbol;Acc:HGNC:44200]
1	48206158	48206666	509	*	48206277	0.81205	4.27345	0.0144228	shPKL_F_K9_unique	25.6248	14.5952	Exon (ENST00000431986/ENSG00000223720, exon 4 of 5)	1	48222685	48247601	24917	1	ENSG00000117834	ENST00000425816	-16019	SLC5A9	solute carrier family 5 member 9 [Source:HGNC Symbol;Acc:HGNC:22146]
7	65038385	65038613	229	*	65038542	2.54794	4.5912	4.92554e-10	shPKL_F_K9_unique	58.2896	9.96748	Promoter (<=1kb)	7	65038372	65038565	194	1	ENSG00000239985	ENST00000430369	13	AC073210.2	pseudogene similar to part of vitamin K epoxide reductase complex, subunit 1-like 1 VKORC1L1
1	48288645	48288906	262	*	48288747	2.71454	2.72972	0.000543594	shPKL_F_K9_unique	16.9944	2.58909	Distal Intergenic	1	48262230	48263179	950	2	ENSG00000279214	ENST00000624985	-25466	AL109659.3	TEC
1	48693618	48693877	260	*	48693633	0.0038	4.15246	0.0660303	shPKL_F_K9_unique	17.8069	17.76	Intron (ENST00000371839/ENSG00000186094, intron 6 of 13)	1	48534173	48663244	129072	2	ENSG00000186094	ENST00000334103	-30374	AGBL4	ATP/GTP binding protein like 4 [Source:HGNC Symbol;Acc:HGNC:25892]
1	49251332	49251531	200	*	49251403	3.49427	2.87744	1.30758e-06	shPKL_F_K9_unique	24.6682	2.18905	Intron (ENST00000371839/ENSG00000186094, intron 3 of 13)	1	49257411	49269285	11875	1	ENSG00000230114	ENST00000420071	-5880	AGBL4-AS1	AGBL4 antisense RNA 1 [Source:HGNC Symbol;Acc:HGNC:41123]
1	50415291	50415641	351	*	50415507	1.38253	4.20734	0.000718378	shPKL_F_K9_unique	29.8282	11.4405	Downstream (1-2kb)	1	50417550	50421632	4083	2	ENSG00000142700	ENST00000418121	5991	DMRTA2	DMRT like family A2 [Source:HGNC Symbol;Acc:HGNC:13908]
1	50426783	50427056	274	*	50426908	0.39883	4.95532	0.0265338	shPKL_F_K9_unique	35.623	27.0191	Distal Intergenic	1	50423609	50425316	1708	1	ENSG00000284700	ENST00000641778	3174	AL049637.1	novel transcript
5	2919911	2920109	199	*	2920037	2.54648	3.76666	2.96734e-06	shPKL_F_K9_unique	32.8974	5.63114	Promoter (1-2kb)	5	2921496	2967621	46126	1	ENSG00000248736	ENST00000652017	-1387	AC094105.2	novel transcript
1	51276336	51276557	222	*	51276541	0.50142	4.13922	0.0405118	shPKL_F_K9_unique	20.9653	14.8102	Distal Intergenic	1	51269918	51271536	1619	1	ENSG00000123091	ENST00000486691	6418	RNF11	ring finger protein 11 [Source:HGNC Symbol;Acc:HGNC:10056]
11	67745123	67745585	463	*	67745358	2.54445	3.8741	1.02236e-06	shPKL_F_K9_unique	35.4158	6.07074	Promoter (<=1kb)	11	67744322	67744645	324	1	ENSG00000254883	ENST00000524977	801	AP003385.2	novel pseudogene
1	51353531	51353841	311	*	51353811	1.91995	3.51809	0.000701733	shPKL_F_K9_unique	22.2859	5.88937	Downstream (<1kb)	1	51311257	51345116	33860	2	ENSG00000085831	ENST00000527205	-8415	TTC39A	tetratricopeptide repeat domain 39A [Source:HGNC Symbol;Acc:HGNC:18657]
13	51452412	51453120	709	*	51452623	2.5438	6.06012	1.40286e-24	shPKL_F_K9_unique	161.123	27.631	Promoter (<=1kb)	13	51361577	51453036	91460	2	ENSG00000102786	ENST00000311234	0	INTS6	integrator complex subunit 6 [Source:HGNC Symbol;Acc:HGNC:14879]
1	51636998	51637285	288	*	51637139	-0.47176	4.72689	0.0256753	shPKL_F_K9_unique	22.4869	31.1849	Intron (ENST00000371714/ENSG00000117859, intron 4 of 25)	1	51617114	51776912	159799	1	ENSG00000117859	ENST00000489990	19884	OSBPL9	oxysterol binding protein like 9 [Source:HGNC Symbol;Acc:HGNC:16386]
1	51847181	51847685	505	*	51847346	0.84567	4.43826	0.00918911	shPKL_F_K9_unique	29.0626	16.172	Intron (ENST00000354831/ENSG00000078618, intron 1 of 32)	1	51789212	51840454	51243	2	ENSG00000078618	ENST00000485608	-6727	NRDC	nardilysin convertase [Source:HGNC Symbol;Acc:HGNC:7995]
1	51960520	51960776	257	*	51960611	0.52218	4.41486	0.029261	shPKL_F_K9_unique	25.5624	17.7996	Intron (ENST00000371655/ENSG00000169213, intron 2 of 4)	1	51973410	51973535	126	1	ENSG00000200839	ENST00000363969	-12634	RNA5SP48	RNA, 5S ribosomal pseudogene 48 [Source:HGNC Symbol;Acc:HGNC:42824]
1	52073785	52074102	318	*	52074040	0.84046	4.29436	0.0144228	shPKL_F_K9_unique	26.2562	14.6632	Intron (ENST00000477828/ENSG00000134717, intron 4 of 6)	1	52056332	52083500	27169	1	ENSG00000134717	ENST00000533836	17453	BTF3L4	basic transcription factor 3 like 4 [Source:HGNC Symbol;Acc:HGNC:30547]
17	6831788	6832097	310	*	6832072	2.54343	3.6496	4.72402e-06	shPKL_F_K9_unique	30.3015	5.19776	Promoter (<=1kb)	17	6799661	6831761	32101	2	ENSG00000167858	ENST00000575592	-27	TEKT1	tektin 1 [Source:HGNC Symbol;Acc:HGNC:15534]
1	52345803	52346010	208	*	52345976	0.72736	4.30551	0.0182924	shPKL_F_K9_unique	25.4429	15.3678	Exon (ENST00000470844/ENSG00000154222, exon 4 of 4)	1	52353487	52353877	391	1	ENSG00000272100	ENST00000606527	-7477	AL513218.1	novel transcript, antisense to CC2D1B
7	90154467	90154828	362	*	90154724	2.54343	3.6496	4.72402e-06	shPKL_F_K9_unique	30.3015	5.19776	Promoter (<=1kb)	7	90154469	90164827	10359	1	ENSG00000164647	ENST00000297205	0	STEAP1	STEAP family member 1 [Source:HGNC Symbol;Acc:HGNC:11378]
1	6613542	6613900	359	*	6613619	2.54261	5.77567	1.81362e-20	shPKL_F_K9_unique	132.237	22.696	Promoter (<=1kb)	1	6613731	6624030	10300	1	ENSG00000116273	ENST00000377648	0	PHF13	PHD finger protein 13 [Source:HGNC Symbol;Acc:HGNC:22983]
19	14203534	14203818	285	*	14203635	2.54246	4.87073	5.00708e-12	shPKL_F_K9_unique	70.618	12.1215	Promoter (2-3kb)	19	14149953	14206169	56217	2	ENSG00000072071	ENST00000361434	2351	ADGRL1	adhesion G protein-coupled receptor L1 [Source:HGNC Symbol;Acc:HGNC:20973]
9	37120168	37121248	1081	*	37120634	2.54117	5.39609	1.22636e-16	shPKL_F_K9_unique	101.594	17.4542	Promoter (<=1kb)	9	37120574	37358149	237576	1	ENSG00000147905	ENST00000336755	0	ZCCHC7	zinc finger CCHC-type containing 7 [Source:HGNC Symbol;Acc:HGNC:26209]
21	33550637	33551108	472	*	33550761	2.53979	4.25785	2.88787e-08	shPKL_F_K9_unique	46.1336	7.93347	Promoter (<=1kb)	21	33550662	33550728	67	1	ENSG00000284448	ENST00000290239	0	MIR6501	microRNA 6501 [Source:HGNC Symbol;Acc:HGNC:50033]
X	47658442	47659147	706	*	47659003	2.53979	4.25785	2.88787e-08	shPKL_F_K9_unique	46.1336	7.93347	Promoter (<=1kb)	23	47651801	47659107	7307	2	ENSG00000126756	ENST00000485641	0	UXT	ubiquitously expressed prefoldin like chaperone [Source:HGNC Symbol;Acc:HGNC:12641]
1	53319246	53319635	390	*	53319549	-0.10351	5.76533	0.0355887	shPKL_F_K9_unique	52.4755	56.3787	Intron (ENST00000306052/ENSG00000157193, intron 2 of 18)	1	53246568	53327399	80832	2	ENSG00000157193	ENST00000658404	7764	LRP8	LDL receptor related protein 8 [Source:HGNC Symbol;Acc:HGNC:6700]
19	58558616	58558904	289	*	58558744	2.53951	6.73323	1.92923e-38	shPKL_F_K9_unique	256.531	44.1234	Promoter (<=1kb)	19	58555712	58558611	2900	2	ENSG00000130725	ENST00000253023	-5	UBE2M	ubiquitin conjugating enzyme E2 M [Source:HGNC Symbol;Acc:HGNC:12491]
9	129339611	129340010	400	*	129339904	2.53859	5.11801	5.14762e-14	shPKL_F_K9_unique	83.7085	14.4071	Promoter (1-2kb)	9	129338590	129347476	8887	1	ENSG00000233901	ENST00000659864	1021	LINC01503	long intergenic non-protein coding RNA 1503 [Source:HGNC Symbol;Acc:HGNC:51184]
1	777867	778066	200	*	777979	2.53629	5.1745	3.43966e-14	shPKL_F_K9_unique	86.9823	14.9944	Promoter (<=1kb)	1	725885	778626	52742	2	ENSG00000228327	ENST00000506640	560	AL669831.1	general transcription factor IIi (GTF2I) pseudogene
1	53376179	53376414	236	*	53376268	0.27793	5.09615	0.0337027	shPKL_F_K9_unique	37.6639	31.0642	Distal Intergenic	1	53366668	53368245	1578	2	ENSG00000230138	ENST00000449958	-7934	LINC02812	long intergenic non-protein coding RNA 2812 [Source:HGNC Symbol;Acc:HGNC:54344]
1	53397319	53397610	292	*	53397561	0.41752	4.84413	0.030274	shPKL_F_K9_unique	33.1948	24.8533	Distal Intergenic	1	53413163	53417666	4504	2	ENSG00000236253	ENST00000566461	20056	SLC25A3P1	solute carrier family 25 member 3 pseudogene 1 [Source:HGNC Symbol;Acc:HGNC:26869]
14	21570038	21570332	295	*	21570180	2.53338	3.52083	1.38148e-05	shPKL_F_K9_unique	27.6177	4.77049	Promoter (<=1kb)	14	21569803	21570744	942	2	ENSG00000169208	ENST00000303532	412	OR10G3	olfactory receptor family 10 subfamily G member 3 [Source:HGNC Symbol;Acc:HGNC:8171]
1	53476733	53476920	188	*	53476863	0.47615	4.82193	0.0260983	shPKL_F_K9_unique	33.359	23.9816	Distal Intergenic	1	53459976	53464679	4704	1	ENSG00000143006	ENST00000463126	16757	DMRTB1	DMRT like family B with proline rich C-terminal 1 [Source:HGNC Symbol;Acc:HGNC:13913]
1	53517670	53517886	217	*	53517831	0.58285	5.17987	0.0124177	shPKL_F_K9_unique	44.3635	29.619	Intron (ENST00000312233/ENSG00000174332, intron 6 of 9)	1	53459976	53464679	4704	1	ENSG00000143006	ENST00000463126	57694	DMRTB1	DMRT like family B with proline rich C-terminal 1 [Source:HGNC Symbol;Acc:HGNC:13913]
1	53539097	53539901	805	*	53539165	0.07607	5.84462	0.0357082	shPKL_F_K9_unique	59.0003	55.97	Intron (ENST00000312233/ENSG00000174332, intron 3 of 9)	1	53459976	53464679	4704	1	ENSG00000143006	ENST00000463126	79121	DMRTB1	DMRT like family B with proline rich C-terminal 1 [Source:HGNC Symbol;Acc:HGNC:13913]
1	53559559	53559826	268	*	53559729	0.3651	5.29225	0.0269405	shPKL_F_K9_unique	44.4712	34.528	Intron (ENST00000312233/ENSG00000174332, intron 3 of 9)	1	53459976	53464679	4704	1	ENSG00000143006	ENST00000463126	99583	DMRTB1	DMRT like family B with proline rich C-terminal 1 [Source:HGNC Symbol;Acc:HGNC:13913]
1	53567743	53567978	236	*	53567778	1.34342	3.77921	0.00469388	shPKL_F_K9_unique	21.8706	8.61889	Intron (ENST00000312233/ENSG00000174332, intron 3 of 9)	1	53459976	53464679	4704	1	ENSG00000143006	ENST00000463126	107767	DMRTB1	DMRT like family B with proline rich C-terminal 1 [Source:HGNC Symbol;Acc:HGNC:13913]
1	53575714	53576065	352	*	53575958	-0.44691	5.71182	0.011635	shPKL_F_K9_unique	44.8914	61.1921	Intron (ENST00000312233/ENSG00000174332, intron 3 of 9)	1	53688749	53688812	64	2	ENSG00000239007	ENST00000459222	112747	RNU7-95P	RNA, U7 small nuclear 95 pseudogene [Source:HGNC Symbol;Acc:HGNC:45629]
1	53625959	53626147	189	*	53626102	0.7424	4.36226	0.0150739	shPKL_F_K9_unique	26.6019	15.9011	Intron (ENST00000312233/ENSG00000174332, intron 1 of 9)	1	53688749	53688812	64	2	ENSG00000239007	ENST00000459222	62665	RNU7-95P	RNA, U7 small nuclear 95 pseudogene [Source:HGNC Symbol;Acc:HGNC:45629]
1	53694302	53694513	212	*	53694441	0.06627	5.53077	0.0405972	shPKL_F_K9_unique	47.3045	45.1807	Intron (ENST00000312233/ENSG00000174332, intron 1 of 9)	1	53688749	53688812	64	2	ENSG00000239007	ENST00000459222	-5490	RNU7-95P	RNA, U7 small nuclear 95 pseudogene [Source:HGNC Symbol;Acc:HGNC:45629]
1	53695233	53695613	381	*	53695384	-0.07278	5.36566	0.0428759	shPKL_F_K9_unique	40.2041	42.2843	Intron (ENST00000312233/ENSG00000174332, intron 1 of 9)	1	53688749	53688812	64	2	ENSG00000239007	ENST00000459222	-6421	RNU7-95P	RNA, U7 small nuclear 95 pseudogene [Source:HGNC Symbol;Acc:HGNC:45629]
1	53709532	53709985	454	*	53709678	0.68824	4.80528	0.0121061	shPKL_F_K9_unique	35.4915	22.0264	Intron (ENST00000312233/ENSG00000174332, intron 1 of 9)	1	53688749	53688812	64	2	ENSG00000239007	ENST00000459222	-20720	RNU7-95P	RNA, U7 small nuclear 95 pseudogene [Source:HGNC Symbol;Acc:HGNC:45629]
1	53710900	53711263	364	*	53711223	0.54002	4.90186	0.019075	shPKL_F_K9_unique	36.0487	24.7929	Intron (ENST00000312233/ENSG00000174332, intron 1 of 9)	1	53688749	53688812	64	2	ENSG00000239007	ENST00000459222	-22088	RNU7-95P	RNA, U7 small nuclear 95 pseudogene [Source:HGNC Symbol;Acc:HGNC:45629]
1	53718888	53719095	208	*	53719033	0.36575	4.67326	0.0346561	shPKL_F_K9_unique	28.9629	22.477	Intron (ENST00000312233/ENSG00000174332, intron 1 of 9)	1	53506237	53734204	227968	2	ENSG00000174332	ENST00000312233	15109	GLIS1	GLIS family zinc finger 1 [Source:HGNC Symbol;Acc:HGNC:29525]
1	53759096	53759337	242	*	53759330	1.83131	3.55164	0.000701733	shPKL_F_K9_unique	22.1203	6.216	Distal Intergenic	1	53771018	53771153	136	2	ENSG00000201003	ENST00000364133	11816	AL049745.1
3	42906427	42906800	374	*	42906468	2.53338	3.52083	1.38148e-05	shPKL_F_K9_unique	27.6177	4.77049	Promoter (<=1kb)	3	42906174	42915370	9197	1	ENSG00000182983	ENST00000475386	253	ZNF662	zinc finger protein 662 [Source:HGNC Symbol;Acc:HGNC:31930]
1	53991812	53992018	207	*	53991830	1.48367	3.88244	0.00152653	shPKL_F_K9_unique	24.6629	8.81891	Distal Intergenic	1	53974969	53976031	1063	2	ENSG00000219102	ENST00000437410	-15781	HNRNPA3P12	heterogeneous nuclear ribonucleoprotein A3 pseudogene 12 [Source:HGNC Symbol;Acc:HGNC:48758]
1	54028495	54028830	336	*	54028625	0.73318	4.16658	0.0222175	shPKL_F_K9_unique	23.1536	13.9287	3' UTR	1	54033126	54034880	1755	2	ENSG00000280378	ENST00000624679	6050	AL353898.3	TEC
19	38647684	38648854	1171	*	38648353	2.52943	6.29967	1.8789e-28	shPKL_F_K9_unique	189.281	32.7847	Promoter (<=1kb)	19	38647738	38729447	81710	1	ENSG00000130402	ENST00000390009	0	ACTN4	actinin alpha 4 [Source:HGNC Symbol;Acc:HGNC:166]
1	54241654	54241974	321	*	54241884	-0.2952	5.57137	0.024232	shPKL_F_K9_unique	42.9258	52.6722	Intron (ENST00000326956/ENSG00000157216, intron 7 of 13)	1	54236440	54239063	2624	1	ENSG00000198711	ENST00000361350	5214	SSBP3-AS1	SSBP3 antisense RNA 1 [Source:HGNC Symbol;Acc:HGNC:32328]
1	54245697	54245887	191	*	54245701	-1.20599	5.87221	1.68272e-06	shPKL_F_K9_unique	38.5648	88.9671	Intron (ENST00000326956/ENSG00000157216, intron 5 of 13)	1	54242856	54251671	8816	2	ENSG00000157216	ENST00000530618	5784	SSBP3	single stranded DNA binding protein 3 [Source:HGNC Symbol;Acc:HGNC:15674]
1	54488914	54489145	232	*	54489063	0.64039	5.57026	0.00418465	shPKL_F_K9_unique	59.3202	38.0562	Distal Intergenic	1	54514417	54517383	2967	1	ENSG00000287582	ENST00000664270	-25272	AC099796.2	novel transcript
1	227123085	227123275	191	*	227123208	2.52889	2.39068	0.00160217	shPKL_F_K9_unique	12.598	2.18289	Promoter (<=1kb)	1	227123895	227132394	8500	1	ENSG00000287532	ENST00000655100	-620	AL353689.3	novel transcript, antisense to CDC42BPA
11	66523499	66523930	432	*	66523778	2.52427	4.33311	9.85666e-09	shPKL_F_K9_unique	48.3434	8.40343	Promoter (<=1kb)	11	66523482	66527058	3577	1	ENSG00000174483	ENST00000527959	17	BBS1	Bardet-Biedl syndrome 1 [Source:HGNC Symbol;Acc:HGNC:966]
1	54567714	54568066	353	*	54567821	-0.16993	5.33621	0.037939	shPKL_F_K9_unique	38.0876	42.8486	Intron (ENST00000481208/ENSG00000162390, intron 1 of 14)	1	54548228	54639192	90965	1	ENSG00000162390	ENST00000371316	19486	ACOT11	acyl-CoA thioesterase 11 [Source:HGNC Symbol;Acc:HGNC:18156]
4	6783773	6783974	202	*	6783827	2.52243	5.27609	4.59577e-15	shPKL_F_K9_unique	92.8809	16.1659	Promoter (1-2kb)	4	6782732	6884170	101439	1	ENSG00000170871	ENST00000425103	1041	KIAA0232	KIAA0232 [Source:HGNC Symbol;Acc:HGNC:28992]
22	20738095	20738296	202	*	20738175	2.52102	3.74793	5.02165e-06	shPKL_F_K9_unique	32.1877	5.60774	Promoter (1-2kb)	22	20734477	20736866	2390	2	ENSG00000241973	ENST00000477368	-1229	PI4KA	phosphatidylinositol 4-kinase alpha [Source:HGNC Symbol;Acc:HGNC:8983]
16	47144421	47144647	227	*	47144460	2.52101	3.24593	6.53788e-05	shPKL_F_K9_unique	22.7285	3.95979	Promoter (<=1kb)	16	47144444	47162736	18293	1	ENSG00000260281	ENST00000565694	0	ITFG1-AS1	ITFG1 antisense RNA 1 [Source:HGNC Symbol;Acc:HGNC:51383]
18	74214224	74214564	341	*	74214270	2.52101	3.24593	6.53788e-05	shPKL_F_K9_unique	22.7285	3.95979	Promoter (1-2kb)	18	74211391	74212569	1179	2	ENSG00000260569	ENST00000562795	-1655	AC090398.1	novel transcript
1	54680353	54680572	220	*	54680542	-0.21306	5.38616	0.0351105	shPKL_F_K9_unique	38.8442	45.026	Intron (ENST00000339553/ENSG00000184313, intron 13 of 18)	1	54686265	54695782	9518	1	ENSG00000184313	ENST00000493533	-5693	MROH7	maestro heat like repeat family member 7 [Source:HGNC Symbol;Acc:HGNC:24802]
1	54692415	54692736	322	*	54692450	0.19436	4.71182	0.0473382	shPKL_F_K9_unique	28.032	24.4988	3' UTR	1	54697192	54710266	13075	1	ENSG00000184313	ENST00000371287	-4456	MROH7	maestro heat like repeat family member 7 [Source:HGNC Symbol;Acc:HGNC:24802]
1	54750751	54750956	206	*	54750835	0.41775	4.90769	0.0264115	shPKL_F_K9_unique	34.6929	25.9707	Distal Intergenic	1	54756898	54764523	7626	2	ENSG00000162396	ENST00000371279	13567	PARS2	prolyl-tRNA synthetase 2, mitochondrial [Source:HGNC Symbol;Acc:HGNC:30563]
1	54754058	54754331	274	*	54754217	2.01106	4.60837	3.77749e-07	shPKL_F_K9_unique	48.9726	12.1497	Downstream (2-3kb)	1	54756898	54764523	7626	2	ENSG00000162396	ENST00000371279	10192	PARS2	prolyl-tRNA synthetase 2, mitochondrial [Source:HGNC Symbol;Acc:HGNC:30563]
1	54754569	54754963	395	*	54754889	1.29017	4.8968	0.000117247	shPKL_F_K9_unique	46.588	19.05	Downstream (1-2kb)	1	54756898	54764523	7626	2	ENSG00000162396	ENST00000371279	9560	PARS2	prolyl-tRNA synthetase 2, mitochondrial [Source:HGNC Symbol;Acc:HGNC:30563]
21	8420124	8420501	378	*	8420442	2.52101	3.24593	6.53788e-05	shPKL_F_K9_unique	22.7285	3.95979	Promoter (<=1kb)	21	8420675	8421003	329	1	ENSG00000286146	ENST00000652246	-174	FP236383.9	TEC
1	54826339	54826682	344	*	54826631	2.26317	4.05426	5.03725e-06	shPKL_F_K9_unique	36.3996	7.58251	Intron (ENST00000358193/ENSG00000162398, intron 9 of 10)	1	54806102	54842252	36151	1	ENSG00000162398	ENST00000371273	20237	LEXM	lymphocyte expansion molecule [Source:HGNC Symbol;Acc:HGNC:26854]
1	54865651	54865941	291	*	54865898	-0.87466	5.397	0.000899225	shPKL_F_K9_unique	31.118	57.0571	Intron (ENST00000371269/ENSG00000116133, intron 5 of 8)	1	54874672	54883664	8993	1	ENSG00000287724	ENST00000658428	-8731	AC096536.3	novel transcript, antisense to DHCR24
14	103715442	103715669	228	*	103715511	2.51928	6.07966	8.22664e-25	shPKL_F_K9_unique	161.938	28.2468	Promoter (<=1kb)	14	103697609	103715443	17835	2	ENSG00000126215	ENST00000554913	0	XRCC3	X-ray repair cross complementing 3 [Source:HGNC Symbol;Acc:HGNC:12830]
7	65038864	65039143	280	*	65039008	2.51789	4.49185	1.28303e-09	shPKL_F_K9_unique	53.8472	9.40161	Promoter (<=1kb)	7	65038372	65038565	194	1	ENSG00000239985	ENST00000430369	492	AC073210.2	pseudogene similar to part of vitamin K epoxide reductase complex, subunit 1-like 1 VKORC1L1
1	55028865	55029079	215	*	55029041	1.90748	3.79248	0.000156567	shPKL_F_K9_unique	26.8383	7.15395	Distal Intergenic	1	55039447	55052694	13248	1	ENSG00000169174	ENST00000673726	-10368	PCSK9	proprotein convertase subtilisin/kexin type 9 [Source:HGNC Symbol;Acc:HGNC:20001]
1	55063189	55063397	209	*	55063335	-1.09388	6.02143	2.51237e-06	shPKL_F_K9_unique	44.4616	94.9022	3' UTR	1	55058116	55063528	5413	1	ENSG00000169174	ENST00000673913	5073	PCSK9	proprotein convertase subtilisin/kexin type 9 [Source:HGNC Symbol;Acc:HGNC:20001]
1	55524767	55524969	203	*	55524770	0.51447	4.00561	0.0404396	shPKL_F_K9_unique	19.1975	13.4392	Intron (ENST00000643167/ENSG00000234810, intron 1 of 3)	1	55484871	55484972	102	2	ENSG00000272051	ENST00000606692	-39795	Y_RNA	Y RNA [Source:RFAM;Acc:RF00019]
21	39348245	39348661	417	*	39348424	2.51616	5.47882	9.34475e-17	shPKL_F_K9_unique	106.662	18.6453	Promoter (<=1kb)	21	39342804	39348623	5820	2	ENSG00000205581	ENST00000482192	0	HMGN1	high mobility group nucleosome binding domain 1 [Source:HGNC Symbol;Acc:HGNC:4984]
1	58858193	58858415	223	*	58858337	0.72798	3.72561	0.0314276	shPKL_F_K9_unique	17.0251	10.2789	Intron (ENST00000653297/ENSG00000234807, intron 1 of 1)	1	58838448	58851254	12807	2	ENSG00000231740	ENST00000424592	-6939	AL136985.1	novel transcript
1	58943906	58944234	329	*	58944001	0.33132	4.35454	0.0459551	shPKL_F_K9_unique	22.9465	18.2381	Intron (ENST00000634502/ENSG00000237352, intron 2 of 13)	1	58939681	59104101	164421	1	ENSG00000237352	ENST00000662532	4225	LINC01358	long intergenic non-protein coding RNA 1358 [Source:HGNC Symbol;Acc:HGNC:50589]
1	59525019	59525252	234	*	59525211	0.79764	4.31057	0.0144228	shPKL_F_K9_unique	26.1618	15.0506	Intron (ENST00000634606/ENSG00000172456, intron 6 of 16)	1	59512316	59660423	148108	1	ENSG00000172456	ENST00000485720	12703	FGGY	FGGY carbohydrate kinase domain containing [Source:HGNC Symbol;Acc:HGNC:25610]
1	59900826	59901140	315	*	59900890	0.345	4.06978	0.0540158	shPKL_F_K9_unique	18.9257	14.9004	3' UTR	1	59893316	59913238	19923	2	ENSG00000134716	ENST00000492633	12098	CYP2J2	cytochrome P450 family 2 subfamily J member 2 [Source:HGNC Symbol;Acc:HGNC:2634]
8	407014	407363	350	*	407299	2.51502	3.62869	4.72402e-06	shPKL_F_K9_unique	29.5729	5.17366	Promoter (<=1kb)	8	406958	477967	71010	1	ENSG00000147364	ENST00000350302	56	FBXO25	F-box protein 25 [Source:HGNC Symbol;Acc:HGNC:13596]
18	49491253	49492519	1267	*	49492131	2.51439	6.2886	5.443e-28	shPKL_F_K9_unique	186.857	32.7041	Promoter (<=1kb)	18	49491283	49491347	65	2	ENSG00000206602	ENST00000383875	0	SNORD58A	small nucleolar RNA, C/D box 58A [Source:HGNC Symbol;Acc:HGNC:10208]
2	10447406	10447983	578	*	10447710	2.51385	5.52594	1.89164e-17	shPKL_F_K9_unique	110.115	19.2798	Promoter (<=1kb)	2	10440601	10447780	7180	2	ENSG00000115758	ENST00000405333	0	ODC1	ornithine decarboxylase 1 [Source:HGNC Symbol;Acc:HGNC:8109]
2	177211894	177213426	1533	*	177212878	2.51256	5.9599	7.64257e-23	shPKL_F_K9_unique	148.692	26.0573	Promoter (<=1kb)	2	177212563	177220085	7523	1	ENSG00000170144	ENST00000392524	0	HNRNPA3	heterogeneous nuclear ribonucleoprotein A3 [Source:HGNC Symbol;Acc:HGNC:24941]
2	54120656	54120859	204	*	54120657	2.51169	2.93518	0.000317097	shPKL_F_K9_unique	18.2652	3.2028	Promoter (2-3kb)	2	54123179	54305019	181841	1	ENSG00000170634	ENST00000606865	-2320	ACYP2	acylphosphatase 2 [Source:HGNC Symbol;Acc:HGNC:180]
1	61943227	61943464	238	*	61943392	1.21635	3.82732	0.00469388	shPKL_F_K9_unique	21.638	9.31233	Intron (ENST00000635214/ENSG00000132849, intron 27 of 35)	1	61952053	62163950	211898	1	ENSG00000132849	ENST00000646453	-8589	PATJ	PATJ crumbs cell polarity complex component [Source:HGNC Symbol;Acc:HGNC:28881]
1	62268357	62268580	224	*	62268531	0.03874	4.5	0.058502	shPKL_F_K9_unique	22.9332	22.3257	Exon (ENST00000371153/ENSG00000132854, exon 5 of 10)	1	62237544	62272791	35248	2	ENSG00000132854	ENST00000371150	4211	KANK4	KN motif and ankyrin repeat domains 4 [Source:HGNC Symbol;Acc:HGNC:27263]
1	62273642	62273859	218	*	62273736	0.05592	4.26666	0.0626853	shPKL_F_K9_unique	19.625	18.8789	Promoter (<=1kb)	1	62237544	62272791	35248	2	ENSG00000132854	ENST00000371150	-851	KANK4	KN motif and ankyrin repeat domains 4 [Source:HGNC Symbol;Acc:HGNC:27263]
1	62315902	62316107	206	*	62316074	-0.39357	4.62899	0.0394128	shPKL_F_K9_unique	21.5887	28.3597	Intron (ENST00000371153/ENSG00000132854, intron 1 of 9)	1	62237544	62319301	81758	2	ENSG00000132854	ENST00000354381	3194	KANK4	KN motif and ankyrin repeat domains 4 [Source:HGNC Symbol;Acc:HGNC:27263]
4	15743888	15744098	211	*	15743902	2.51169	2.93518	0.000317097	shPKL_F_K9_unique	18.2652	3.2028	Promoter (<=1kb)	4	15743196	15743582	387	1	ENSG00000248188	ENST00000513715	692	AC005798.1	prefoldin subunit 1 (PFDN1) pseudogene
19	8377690	8377899	210	*	8377794	2.51068	4.05164	2.23435e-07	shPKL_F_K9_unique	39.5878	6.94659	Promoter (<=1kb)	19	8374421	8377827	3407	2	ENSG00000269386	ENST00000597407	0	RAB11B-AS1	RAB11B antisense RNA 1 [Source:HGNC Symbol;Acc:HGNC:44178]
1	62753355	62753909	555	*	62753497	2.42329	3.78493	5.02165e-06	shPKL_F_K9_unique	31.9241	5.95162	Distal Intergenic	1	62784132	62865516	81385	1	ENSG00000125703	ENST00000317868	-30223	ATG4C	autophagy related 4C cysteine peptidase [Source:HGNC Symbol;Acc:HGNC:16040]
10	5812601	5814059	1459	*	5812889	2.51008	6.07289	1.40286e-24	shPKL_F_K9_unique	160.667	28.2044	Promoter (<=1kb)	10	5765223	5813434	48212	2	ENSG00000057608	ENST00000380191	0	GDI2	GDP dissociation inhibitor 2 [Source:HGNC Symbol;Acc:HGNC:4227]
5	50667952	50668353	402	*	50668006	2.50907	4.32193	9.85666e-09	shPKL_F_K9_unique	47.7181	8.38257	Promoter (<=1kb)	5	50667893	50842342	174450	1	ENSG00000151883	ENST00000503561	59	PARP8	poly(ADP-ribose) polymerase family member 8 [Source:HGNC Symbol;Acc:HGNC:26124]
1	63677477	63677696	220	*	63677504	2.08835	3.31468	0.000490099	shPKL_F_K9_unique	20.5185	4.82491	Distal Intergenic	1	63655743	63656047	305	1	ENSG00000244256	ENST00000489463	21734	RN7SL130P	RNA, 7SL, cytoplasmic 130, pseudogene [Source:HGNC Symbol;Acc:HGNC:46146]
1	63739930	63740176	247	*	63740009	1.19285	3.87744	0.00751021	shPKL_F_K9_unique	22.2213	9.72042	Distal Intergenic	1	63774017	64181498	407482	1	ENSG00000185483	ENST00000371079	-33841	ROR1	receptor tyrosine kinase like orphan receptor 1 [Source:HGNC Symbol;Acc:HGNC:10256]
1	64017420	64017658	239	*	64017526	1.26578	3.40689	0.0146125	shPKL_F_K9_unique	16.4473	6.84001	Intron (ENST00000371079/ENSG00000185483, intron 2 of 8)	1	64009303	64181492	172190	1	ENSG00000185483	ENST00000545203	8117	ROR1	receptor tyrosine kinase like orphan receptor 1 [Source:HGNC Symbol;Acc:HGNC:10256]
1	64039506	64039693	188	*	64039648	0.42785	4.03841	0.047661	shPKL_F_K9_unique	19.0581	14.1672	Intron (ENST00000371079/ENSG00000185483, intron 2 of 8)	1	64028894	64029000	107	2	ENSG00000207190	ENST00000384461	-10506	RNU6-809P	RNA, U6 small nuclear 809, pseudogene [Source:HGNC Symbol;Acc:HGNC:47772]
1	64191871	64192211	341	*	64192167	1.71324	3.89964	0.000342491	shPKL_F_K9_unique	27.0257	8.24216	Exon (ENST00000646967/ENSG00000284928, exon 2 of 2)	1	64186791	64192685	5895	1	ENSG00000284928	ENST00000646967	5080	AL445205.1	novel transcript
1	64826759	64827051	293	*	64826765	0.38104	4.1848	0.0468418	shPKL_F_K9_unique	20.754	15.9367	Intron (ENST00000294428/ENSG00000162437, intron 11 of 11)	1	64839496	64841258	1763	2	ENSG00000162434	ENST00000481702	14207	JAK1	Janus kinase 1 [Source:HGNC Symbol;Acc:HGNC:6190]
22	32120785	32121283	499	*	32121059	2.50712	4.2338	4.92008e-08	shPKL_F_K9_unique	44.8602	7.89119	Promoter (<=1kb)	22	32121977	32133469	11493	1	ENSG00000234479	ENST00000432373	-694	AP1B1P1	AP1B1 pseudogene 1 [Source:HGNC Symbol;Acc:HGNC:297]
1	64887981	64888253	273	*	64888028	1.05776	3.96832	0.00832654	shPKL_F_K9_unique	22.5835	10.8486	Intron (ENST00000342505/ENSG00000162434, intron 1 of 24)	1	64833254	64873496	40243	2	ENSG00000162434	ENST00000673246	-14485	JAK1	Janus kinase 1 [Source:HGNC Symbol;Acc:HGNC:6190]
1	64949094	64949288	195	*	64949142	0.03663	3.93132	0.0722322	shPKL_F_K9_unique	15.4511	15.0637	Intron (ENST00000342505/ENSG00000162434, intron 1 of 24)	1	64941979	64942365	387	1	ENSG00000233877	ENST00000446914	7115	AL606517.1	SIPL protein (SIPL) pseudogene
1	64975209	64975552	344	*	64975314	0.78279	4.25191	0.0182924	shPKL_F_K9_unique	24.9905	14.5255	Intron (ENST00000672434/ENSG00000162434, intron 2 of 26)	1	64833313	64966919	133607	2	ENSG00000162434	ENST00000672179	-8290	JAK1	Janus kinase 1 [Source:HGNC Symbol;Acc:HGNC:6190]
1	65053734	65053955	222	*	65053820	2.52101	3.24593	6.53788e-05	shPKL_F_K9_unique	22.7285	3.95979	Intron (ENST00000672434/ENSG00000162434, intron 2 of 26)	1	65057755	65057842	88	2	ENSG00000265996	ENST00000580455	3887	MIR3671	microRNA 3671 [Source:HGNC Symbol;Acc:HGNC:38925]
6	34237763	34238093	331	*	34237962	2.50275	5.91298	5.64648e-22	shPKL_F_K9_unique	143.445	25.3094	Promoter (<=1kb)	6	34237204	34245151	7948	1	ENSG00000137309	ENST00000478214	559	HMGA1	high mobility group AT-hook 1 [Source:HGNC Symbol;Acc:HGNC:5010]
1	162446627	162446814	188	*	162446662	2.50125	3.49718	2.34433e-05	shPKL_F_K9_unique	26.8677	4.74548	Promoter (1-2kb)	1	162445549	162446566	1018	1	ENSG00000227243	ENST00000451067	1078	SLAMF6P1	SLAM family member 6 pseudogene 1 [Source:HGNC Symbol;Acc:HGNC:32012]
10	122599437	122599663	227	*	122599633	2.50125	3.49718	2.34433e-05	shPKL_F_K9_unique	26.8677	4.74548	Promoter (<=1kb)	10	122598849	122602120	3272	1	ENSG00000187908	ENST00000664003	588	DMBT1	deleted in malignant brain tumors 1 [Source:HGNC Symbol;Acc:HGNC:2926]
22	42150444	42150656	213	*	42150601	2.49953	4.55557	1.42966e-09	shPKL_F_K9_unique	55.9215	9.88886	Promoter (<=1kb)	22	42140217	42149455	9239	2	ENSG00000205702	ENST00000651010	-989	CYP2D7	cytochrome P450 family 2 subfamily D member 7 (gene/pseudogene) [Source:HGNC Symbol;Acc:HGNC:2624]
1	66337226	66337463	238	*	66337448	0.57974	4.96352	0.0163053	shPKL_F_K9_unique	38.1442	25.5216	Intron (ENST00000329654/ENSG00000184588, intron 8 of 16)	1	66332189	66363260	31072	1	ENSG00000184588	ENST00000526197	5037	PDE4B	phosphodiesterase 4B [Source:HGNC Symbol;Acc:HGNC:8781]
10	930661	931310	650	*	931165	2.49832	6.24279	6.8025e-27	shPKL_F_K9_unique	180.012	31.859	Promoter (<=1kb)	10	864154	931476	67323	2	ENSG00000107929	ENST00000481118	166	LARP4B	La ribonucleoprotein 4B [Source:HGNC Symbol;Acc:HGNC:28987]
1	67407006	67407222	217	*	67407071	-0.06425	4.17823	0.0642927	shPKL_F_K9_unique	17.7052	18.5115	Downstream (<1kb)	1	67417214	67417318	105	1	ENSG00000223263	ENST00000411331	-9992	RNU6-387P	RNA, U6 small nuclear 387, pseudogene [Source:HGNC Symbol;Acc:HGNC:47350]
1	67436787	67436989	203	*	67436903	1.036	3.55295	0.0161167	shPKL_F_K9_unique	16.8066	8.19621	Distal Intergenic	1	67407810	67430415	22606	2	ENSG00000142864	ENST00000370994	-6372	SERBP1	SERPINE1 mRNA binding protein 1 [Source:HGNC Symbol;Acc:HGNC:17860]
1	67699630	67700000	371	*	67699808	-0.52763	5.52168	0.00879482	shPKL_F_K9_unique	38.2627	55.1581	Downstream (1-2kb)	1	67685676	67686586	911	1	ENSG00000116717	ENST00000484245	13954	GADD45A	growth arrest and DNA damage inducible alpha [Source:HGNC Symbol;Acc:HGNC:4095]
1	67708671	67708890	220	*	67708830	0.43337	4.72302	0.0301406	shPKL_F_K9_unique	30.6903	22.727	Intron (ENST00000370982/ENSG00000172380, intron 2 of 3)	1	67685676	67686586	911	1	ENSG00000116717	ENST00000484245	22995	GADD45A	growth arrest and DNA damage inducible alpha [Source:HGNC Symbol;Acc:HGNC:4095]
1	67719983	67720249	267	*	67720113	0.69227	3.98289	0.0262857	shPKL_F_K9_unique	20.0987	12.4386	Intron (ENST00000370982/ENSG00000172380, intron 2 of 3)	1	67685676	67686586	911	1	ENSG00000116717	ENST00000484245	34307	GADD45A	growth arrest and DNA damage inducible alpha [Source:HGNC Symbol;Acc:HGNC:4095]
1	67728900	67729097	198	*	67729046	1.02947	4.2835	0.00600951	shPKL_F_K9_unique	27.8236	13.6305	Intron (ENST00000370982/ENSG00000172380, intron 2 of 3)	1	67685676	67686586	911	1	ENSG00000116717	ENST00000484245	43224	GADD45A	growth arrest and DNA damage inducible alpha [Source:HGNC Symbol;Acc:HGNC:4095]
1	67779328	67779728	401	*	67779342	0.60468	4.21523	0.0281421	shPKL_F_K9_unique	22.9046	15.0625	Intron (ENST00000370982/ENSG00000172380, intron 1 of 3)	1	67772593	67772653	61	2	ENSG00000238778	ENST00000459562	-6675	RNU7-80P	RNA, U7 small nuclear 80 pseudogene [Source:HGNC Symbol;Acc:HGNC:34176]
6	3156641	3157181	541	*	3156883	2.49663	4.76958	3.78992e-11	shPKL_F_K9_unique	64.7987	11.4817	Promoter (<=1kb)	6	3154579	3157526	2948	2	ENSG00000137267	ENST00000489942	345	TUBB2A	tubulin beta 2A class IIa [Source:HGNC Symbol;Acc:HGNC:12412]
1	68385922	68386116	195	*	68385996	0.67347	5.49345	0.00387391	shPKL_F_K9_unique	56.8933	35.672	Distal Intergenic	1	68381441	68381657	217	2	ENSG00000229440	ENST00000421309	-4265	AL139413.1	pseudogene similar to part of BET1 homolog (S. cerevisiae) (BET1)
1	68386313	68386552	240	*	68386424	1.59026	5.2414	4.89771e-07	shPKL_F_K9_unique	65.6414	21.8003	Distal Intergenic	1	68381441	68381657	217	2	ENSG00000229440	ENST00000421309	-4656	AL139413.1	pseudogene similar to part of BET1 homolog (S. cerevisiae) (BET1)
1	68387162	68387474	313	*	68387317	2.22851	4.94798	3.77047e-10	shPKL_F_K9_unique	66.821	14.2582	Distal Intergenic	1	68381441	68381657	217	2	ENSG00000229440	ENST00000421309	-5505	AL139413.1	pseudogene similar to part of BET1 homolog (S. cerevisiae) (BET1)
5	6447715	6448187	473	*	6447948	2.49376	4.39395	1.0899e-08	shPKL_F_K9_unique	49.8954	8.85854	Promoter (<=1kb)	5	6448859	6496723	47865	1	ENSG00000215218	ENST00000399816	-672	UBE2QL1	ubiquitin conjugating enzyme E2 Q family like 1 [Source:HGNC Symbol;Acc:HGNC:37269]
1	70404975	70405232	258	*	70405160	1.58776	3.64386	0.00145359	shPKL_F_K9_unique	21.6716	7.20989	Distal Intergenic	1	70411218	70439851	28634	1	ENSG00000116761	ENST00000411986	-5986	CTH	cystathionine gamma-lyase [Source:HGNC Symbol;Acc:HGNC:2501]
1	70468159	70468384	226	*	70468329	1.1982	4.18969	0.00254061	shPKL_F_K9_unique	27.642	12.0469	Distal Intergenic	1	70445071	70445536	466	1	ENSG00000271992	ENST00000607679	23088	AL354872.1	novel transcript
1	70752695	70753017	323	*	70752891	1.43131	3.612	0.00330817	shPKL_F_K9_unique	20.0795	7.44539	Intron (ENST00000419450/ENSG00000229051, intron 5 of 6)	1	70760370	70786460	26091	1	ENSG00000229051	ENST00000664802	-7353	LINC01788	long intergenic non-protein coding RNA 1788 [Source:HGNC Symbol;Acc:HGNC:52577]
1	74248044	74248271	228	*	74248206	1.74959	3.4915	0.00110272	shPKL_F_K9_unique	20.6246	6.13346	Intron (ENST00000557284/ENSG00000259030, intron 4 of 26)	1	74235387	74544428	309042	1	ENSG00000116783	ENST00000326637	12657	TNNI3K	TNNI3 interacting kinase [Source:HGNC Symbol;Acc:HGNC:19661]
1	75754789	75755101	313	*	75754961	2.75194	3.112	3.42727e-05	shPKL_F_K9_unique	22.4396	3.33117	3' UTR	1	75750451	75763491	13041	1	ENSG00000117054	ENST00000481374	4338	ACADM	acyl-CoA dehydrogenase medium chain [Source:HGNC Symbol;Acc:HGNC:89]
1	77480946	77481140	195	*	77480946	1.54024	3.5222	0.00330817	shPKL_F_K9_unique	19.5937	6.73686	Intron (ENST00000354567/ENSG00000154027, intron 8 of 13)	1	77431314	77437604	6291	2	ENSG00000287647	ENST00000666710	-43342	AC093575.1	novel transcript, antisense to AK5
1	11908895	11909112	218	*	11909049	2.49364	4.31057	1.68971e-08	shPKL_F_K9_unique	47.0912	8.36143	Promoter (<=1kb)	1	11908152	11914298	6147	1	ENSG00000285646	ENST00000660618	743	AL021155.4	novel transcript
1	77676153	77676366	214	*	77676222	0.68937	4.18316	0.0222175	shPKL_F_K9_unique	23.0684	14.3053	Intron (ENST00000370801/ENSG00000036549, intron 1 of 14)	1	77640954	77682643	41690	2	ENSG00000036549	ENST00000469944	6277	ZZZ3	zinc finger ZZ-type containing 3 [Source:HGNC Symbol;Acc:HGNC:24523]
1	77786022	77786253	232	*	77786224	1.38041	3.80643	0.00326531	shPKL_F_K9_unique	22.5747	8.6712	Intron (ENST00000370791/ENSG00000180488, intron 2 of 15)	1	77779904	77779999	96	1	ENSG00000222849	ENST00000410917	6118	RNA5SP21	RNA, 5S ribosomal pseudogene 21 [Source:HGNC Symbol;Acc:HGNC:42589]
2	85334375	85334628	254	*	85334525	2.49364	4.31057	1.68971e-08	shPKL_F_K9_unique	47.0912	8.36143	Promoter (1-2kb)	2	85332895	85332996	102	2	ENSG00000239143	ENST00000458902	-1379	Y_RNA	Y RNA [Source:RFAM;Acc:RF00019]
22	42500035	42500996	962	*	42500700	2.49364	4.31057	1.68971e-08	shPKL_F_K9_unique	47.0912	8.36143	Promoter (<=1kb)	22	42500568	42512544	11977	1	ENSG00000172250	ENST00000652221	0	SERHL	serine hydrolase like (pseudogene) [Source:HGNC Symbol;Acc:HGNC:14408]
1	84337217	84337543	327	*	84337247	3.26302	3.13339	1.89058e-06	shPKL_F_K9_unique	27.1881	2.83212	Intron (ENST00000370673/ENSG00000203943, intron 3 of 3)	1	84344678	84349661	4984	1	ENSG00000249237	ENST00000510918	-7135	AL359273.2	novel pseudogene
18	158774	159417	644	*	159003	2.49282	4.62515	2.88019e-10	shPKL_F_K9_unique	58.5484	10.4017	Promoter (<=1kb)	18	158858	163454	4597	1	ENSG00000101557	ENST00000581983	0	USP14	ubiquitin specific peptidase 14 [Source:HGNC Symbol;Acc:HGNC:12612]
1	84783195	84783425	231	*	84783345	0.19372	4.44132	0.0546019	shPKL_F_K9_unique	23.2343	20.3148	Promoter (2-3kb)	1	84785427	84786714	1288	1	ENSG00000285325	ENST00000643511	-2002	AC104169.1	novel transcript
1	84876211	84876427	217	*	84876365	0.59931	4.01809	0.0333627	shPKL_F_K9_unique	19.9421	13.1631	Intron (ENST00000370611/ENSG00000171517, intron 1 of 2)	1	84811602	84866159	54558	2	ENSG00000171517	ENST00000440886	-10052	LPAR3	lysophosphatidic acid receptor 3 [Source:HGNC Symbol;Acc:HGNC:14298]
1	84903068	84903343	276	*	84903270	2.86088	3.0222	3.42727e-05	shPKL_F_K9_unique	21.8966	3.01416	Distal Intergenic	1	84811602	84893206	81605	2	ENSG00000171517	ENST00000370611	-9862	LPAR3	lysophosphatidic acid receptor 3 [Source:HGNC Symbol;Acc:HGNC:14298]
17	5234583	5235044	462	*	5234914	2.49088	4.03707	3.80316e-07	shPKL_F_K9_unique	38.9219	6.92413	Promoter (<=1kb)	17	5208920	5234860	25941	2	ENSG00000161929	ENST00000574081	0	SCIMP	SLP adaptor and CSK interacting membrane protein [Source:HGNC Symbol;Acc:HGNC:33504]
1	85248965	85249210	246	*	85249024	0.3926	4.39964	0.0402107	shPKL_F_K9_unique	24.1833	18.4218	Downstream (<1kb)	1	85257443	85259633	2191	2	ENSG00000162642	ENST00000344356	10423	C1orf52	chromosome 1 open reading frame 52 [Source:HGNC Symbol;Acc:HGNC:24871]
1	85308011	85308198	188	*	85308040	0.06552	4.64846	0.055058	shPKL_F_K9_unique	25.6559	24.5168	Intron (ENST00000654182/ENSG00000223653, intron 2 of 2)	1	85277672	85448124	170453	1	ENSG00000223653	ENST00000426125	30339	AL078459.1	novel transcript
19	49255140	49255350	211	*	49255257	2.49088	4.03707	3.80316e-07	shPKL_F_K9_unique	38.9219	6.92413	Promoter (<=1kb)	19	49255472	49256102	631	2	ENSG00000269009	ENST00000599458	752	SLC6A21P	solute carrier family 6 member 21, pseudogene [Source:HGNC Symbol;Acc:HGNC:31400]
1	85607985	85608283	299	*	85608029	-1.44432	5.45794	7.56262e-07	shPKL_F_K9_unique	26.6448	72.5096	Distal Intergenic	1	85599131	85600734	1604	1	ENSG00000230285	ENST00000426794	8854	AC092807.2	novel transcript
1	86410445	86410769	325	*	86410765	1.71536	4.05295	0.000192736	shPKL_F_K9_unique	30.0779	9.15954	Distal Intergenic	1	86404176	86404866	691	2	ENSG00000231349	ENST00000454884	-5579	AC119749.1	ribosomal protein L7 (RPL7) pseudogene
1	86608121	86608456	336	*	86608323	2.31276	3.22972	0.0001885	shPKL_F_K9_unique	20.9097	4.20858	Intron (ENST00000456587/ENSG00000236915, intron 3 of 3)	1	86634273	86651666	17394	1	ENSG00000153923	ENST00000284054	-25817	CLCA3P	chloride channel accessory 3, pseudogene [Source:HGNC Symbol;Acc:HGNC:2017]
1	148402159	148402858	700	*	148402615	2.49037	4.22147	8.35485e-08	shPKL_F_K9_unique	44.2208	7.86959	Promoter (<=1kb)	1	148402715	148402875	161	1	ENSG00000201183	ENST00000364313	0	RNVU1-3	RNA, variant U1 small nuclear 3 [Source:HGNC Symbol;Acc:HGNC:48311]
22	37805168	37805801	634	*	37805431	2.49034	6.23692	1.15514e-26	shPKL_F_K9_unique	178.786	31.8175	Promoter (<=1kb)	22	37805093	37807436	2344	1	ENSG00000189060	ENST00000340857	75	H1-0	H1.0 linker histone [Source:HGNC Symbol;Acc:HGNC:4714]
1	88457459	88457684	226	*	88457579	2.63645	3.33089	2.21198e-05	shPKL_F_K9_unique	25.0913	4.03527	Intron (ENST00000645056/ENSG00000237505, intron 3 of 5)	1	88462936	88464079	1144	1	ENSG00000286758	ENST00000662514	-5252	AL445438.1	novel transcript
17	4947279	4948365	1087	*	4947723	2.48715	6.33491	2.13936e-28	shPKL_F_K9_unique	191.14	34.0915	Promoter (<=1kb)	17	4948092	4951914	3823	1	ENSG00000108515	ENST00000519266	0	ENO3	enolase 3 [Source:HGNC Symbol;Acc:HGNC:3354]
9	92877581	92878208	628	*	92877943	2.48704	4.54638	2.42609e-09	merged_common	55.3265	9.86869	Promoter (<=1kb)	9	92844182	92878038	33857	2	ENSG00000127081	ENST00000375495	0	ZNF484	zinc finger protein 484 [Source:HGNC Symbol;Acc:HGNC:23385]
1	89769133	89769333	201	*	89769300	2.13192	3.34674	0.000490099	shPKL_F_K9_unique	21.2989	4.85941	Exon (ENST00000416805/ENSG00000171488, exon 2 of 2)	1	89763545	89769903	6359	1	ENSG00000171488	ENST00000416805	5588	LRRC8C	leucine rich repeat containing 8 VRAC subunit C [Source:HGNC Symbol;Acc:HGNC:25075]
1	89957184	89957424	241	*	89957301	0.8879	3.71836	0.0244437	shPKL_F_K9_unique	17.9052	9.67595	Distal Intergenic	1	89939601	89940147	547	1	ENSG00000272672	ENST00000608671	17583	AL391497.1	novel transcript
10	26946358	26946551	194	*	26946502	2.4855	2.74593	0.00092411	shPKL_F_K9_unique	15.8749	2.83466	Promoter (1-2kb)	10	26931247	26944418	13172	2	ENSG00000283709	ENST00000640224	-1940	FAM238C	family with sequence similarity 238 member C [Source:HGNC Symbol;Acc:HGNC:24672]
1	90494377	90494658	282	*	90494536	2.65128	2.68316	0.00092411	shPKL_F_K9_unique	16.0979	2.56244	Distal Intergenic	1	90510910	90533472	22563	2	ENSG00000229201	ENST00000435832	38814	LINC02787	long intergenic non-protein coding RNA 2787 [Source:HGNC Symbol;Acc:HGNC:54308]
1	91338108	91338372	265	*	91338307	2.73091	3.2539	2.21198e-05	shPKL_F_K9_unique	24.579	3.70235	Intron (ENST00000462405/ENSG00000162669, intron 3 of 20)	1	91262186	91347449	85264	2	ENSG00000162669	ENST00000430465	9077	HFM1	helicase for meiosis 1 [Source:HGNC Symbol;Acc:HGNC:20193]
22	42553925	42554223	299	*	42554037	2.4831	4.12574	1.30792e-07	shPKL_F_K9_unique	41.2777	7.38293	Promoter (<=1kb)	22	42553935	42574381	20447	1	ENSG00000183569	ENST00000527167	0	SERHL2	serine hydrolase like 2 [Source:HGNC Symbol;Acc:HGNC:29446]
1	91470617	91470808	192	*	91470692	1.73264	3.1677	0.00485158	shPKL_F_K9_unique	16.3817	4.92927	Distal Intergenic	1	91500851	91525764	24914	1	ENSG00000097046	ENST00000234626	-30043	CDC7	cell division cycle 7 [Source:HGNC Symbol;Acc:HGNC:1745]
1	91687062	91687254	193	*	91687134	1.84165	3.24793	0.00200564	shPKL_F_K9_unique	17.9854	5.01796	Intron (ENST00000533089/ENSG00000069702, intron 19 of 19)	1	91695490	91712363	16874	2	ENSG00000069702	ENST00000470600	25109	TGFBR3	transforming growth factor beta receptor 3 [Source:HGNC Symbol;Acc:HGNC:11774]
17	27746887	27747099	213	*	27746989	2.4793	3.21523	0.000111386	shPKL_F_K9_unique	21.9306	3.93286	Promoter (<=1kb)	17	27746132	27754954	8823	1	ENSG00000266786	ENST00000580112	755	LGALS9DP	galectin 9D, pseudogene [Source:HGNC Symbol;Acc:HGNC:49896]
1	92635320	92635543	224	*	92635464	2.39013	3.1496	0.000316679	shPKL_F_K9_unique	20.3178	3.87592	Intron (ENST00000370331/ENSG00000067208, intron 12 of 17)	1	92607449	92625934	18486	2	ENSG00000067208	ENST00000492513	-9386	EVI5	ecotropic viral integration site 5 [Source:HGNC Symbol;Acc:HGNC:3501]
21	36077834	36078089	256	*	36077960	2.4793	3.21523	0.000111386	shPKL_F_K9_unique	21.9306	3.93286	Promoter (1-2kb)	21	36043686	36079389	35704	2	ENSG00000185917	ENST00000399201	1300	SETD4	SET domain containing 4 [Source:HGNC Symbol;Acc:HGNC:1258]
1	16687546	16687800	255	*	16687721	2.47795	4.29903	2.88787e-08	shPKL_F_K9_unique	46.4628	8.34001	Promoter (<=1kb)	1	16681097	16688749	7653	2	ENSG00000280114	ENST00000624828	949	AL021920.2	phosphodiesterase 4D interacting protein (myomegalin) (PDE4DIP) pseudogene
1	92849407	92849725	319	*	92849432	0.46977	4.49541	0.0295177	shPKL_F_K9_unique	26.5436	19.1666	Intron (ENST00000615519/ENSG00000154511, intron 3 of 4)	1	92846059	92846182	124	1	ENSG00000207022	ENST00000384295	3348	AL162740.1
1	92901502	92901833	332	*	92901579	1.08678	4.47564	0.00267028	shPKL_F_K9_unique	32.4249	15.266	Intron (ENST00000615519/ENSG00000154511, intron 1 of 4)	1	92842160	92877150	34991	2	ENSG00000154511	ENST00000613047	-24352	DIPK1A	divergent protein kinase domain 1A [Source:HGNC Symbol;Acc:HGNC:32213]
1	93411743	93412186	444	*	93411773	2.61075	3.16546	0.000111386	shPKL_F_K9_unique	22.1745	3.63029	Distal Intergenic	1	93385711	93385817	107	1	ENSG00000207379	ENST00000384649	26032	Y_RNA	Y RNA [Source:RFAM;Acc:RF00019]
1	93426357	93426681	325	*	93426472	2.64889	3.4771	4.18629e-06	shPKL_F_K9_unique	27.8874	4.44645	Distal Intergenic	1	93448131	93554659	106529	1	ENSG00000137942	ENST00000260506	-21450	FNBP1L	formin binding protein 1 like [Source:HGNC Symbol;Acc:HGNC:20851]
1	93433753	93434399	647	*	93434278	3.36521	3.56335	1.2725e-08	shPKL_F_K9_unique	37.9481	3.68266	Distal Intergenic	1	93448131	93554659	106529	1	ENSG00000137942	ENST00000260506	-13732	FNBP1L	formin binding protein 1 like [Source:HGNC Symbol;Acc:HGNC:20851]
1	93435254	93435462	209	*	93435299	2.70827	3.88574	2.0063e-07	shPKL_F_K9_unique	37.7887	5.78216	Distal Intergenic	1	93448131	93554659	106529	1	ENSG00000137942	ENST00000260506	-12669	FNBP1L	formin binding protein 1 like [Source:HGNC Symbol;Acc:HGNC:20851]
1	93575816	93576006	191	*	93575926	0.03303	4.74593	0.0540384	shPKL_F_K9_unique	27.1418	26.5274	Intron (ENST00000260502/ENSG00000137936, intron 8 of 11)	1	93562121	93568127	6007	2	ENSG00000137936	ENST00000538653	-7689	BCAR3	BCAR3 adaptor protein, NSP family member [Source:HGNC Symbol;Acc:HGNC:973]
2	239401271	239402169	899	*	239401533	2.4764	5.68316	1.89971e-18	merged_common	121.21	21.7804	Promoter (<=1kb)	2	239094574	239401654	307081	2	ENSG00000068024	ENST00000493582	0	HDAC4	histone deacetylase 4 [Source:HGNC Symbol;Acc:HGNC:14063]
19	14516986	14517716	731	*	14517316	2.47626	5.85303	2.28776e-20	shPKL_F_K9_unique	136.349	24.5033	Promoter (<=1kb)	19	14517085	14563738	46654	1	ENSG00000099797	ENST00000600076	0	TECR	trans-2,3-enoyl-CoA reductase [Source:HGNC Symbol;Acc:HGNC:4551]
1	93733357	93733646	290	*	93733453	-0.5766	4.54737	0.0205024	shPKL_F_K9_unique	19.1473	28.555	Intron (ENST00000370244/ENSG00000137936, intron 2 of 13)	1	93752924	93775444	22521	2	ENSG00000137936	ENST00000433544	41798	BCAR3	BCAR3 adaptor protein, NSP family member [Source:HGNC Symbol;Acc:HGNC:973]
1	93782518	93782726	209	*	93782524	1.58659	3.80643	0.00122449	shPKL_F_K9_unique	24.2469	8.07318	Intron (ENST00000370244/ENSG00000137936, intron 2 of 13)	1	93752924	93775444	22521	2	ENSG00000137936	ENST00000433544	-7074	BCAR3	BCAR3 adaptor protein, NSP family member [Source:HGNC Symbol;Acc:HGNC:973]
17	21551074	21551645	572	*	21551260	2.47599	4.75439	6.48275e-11	merged_common	63.6633	11.443	Promoter (<=1kb)	17	21428263	21551669	123407	2	ENSG00000212719	ENST00000667136	24	LINC02693	long intergenic non-protein coding RNA 2693 [Source:HGNC Symbol;Acc:HGNC:27904]
1	93856163	93856363	201	*	93856272	3.77623	3.08496	3.07336e-08	shPKL_F_K9_unique	31.4084	2.29238	Distal Intergenic	1	93847174	93848939	1766	1	ENSG00000260464	ENST00000565336	8989	AL049796.1	novel transcript
22	20691385	20691888	504	*	20691543	2.47402	3.92587	5.96377e-07	shPKL_F_K9_unique	35.8247	6.44806	Promoter (1-2kb)	22	20690031	20691317	1287	1	ENSG00000217261	ENST00000412250	1354	POM121L4P	POM121 transmembrane nucleoporin like 4, pseudogene [Source:HGNC Symbol;Acc:HGNC:19326]
1	94001453	94001757	305	*	94001498	1.27205	4.35583	0.00103748	shPKL_F_K9_unique	31.8199	13.1757	Exon (ENST00000465352/ENSG00000198691, exon 6 of 6)	1	94005375	94007752	2378	2	ENSG00000198691	ENST00000484388	5995	ABCA4	ATP binding cassette subfamily A member 4 [Source:HGNC Symbol;Acc:HGNC:34]
1	94115988	94116213	226	*	94116099	0.3782	4.22561	0.0468418	shPKL_F_K9_unique	21.3284	16.41	Intron (ENST00000370225/ENSG00000198691, intron 1 of 49)	1	94045637	94121125	75489	2	ENSG00000198691	ENST00000649773	4912	ABCA4	ATP binding cassette subfamily A member 4 [Source:HGNC Symbol;Acc:HGNC:34]
14	76020847	76021121	275	*	76020851	2.47376	3.06464	0.000316679	shPKL_F_K9_unique	19.7191	3.54985	Promoter (1-2kb)	14	76022325	76082625	60301	1	ENSG00000119650	ENST00000553438	-1204	IFT43	intraflagellar transport 43 [Source:HGNC Symbol;Acc:HGNC:29669]
2	690094	690294	201	*	690261	2.47376	3.06464	0.000316679	shPKL_F_K9_unique	19.7191	3.54985	Promoter (2-3kb)	2	687799	688348	550	1	ENSG00000280360	ENST00000624944	2295	AC092159.3	TEC
8	1017649	1017931	283	*	1017714	2.47376	3.06464	0.000316679	shPKL_F_K9_unique	19.7191	3.54985	Promoter (<=1kb)	8	1018757	1019704	948	1	ENSG00000282692	ENST00000634128	-826	AC129915.3	novel transcript
1	94697831	94698043	213	*	94697846	0.76772	3.81468	0.0322212	shPKL_F_K9_unique	18.3606	10.784	Intron (ENST00000634870/ENSG00000224081, intron 2 of 5)	1	94672918	94674161	1244	2	ENSG00000224081	ENST00000424505	-23670	SLC44A3-AS1	SLC44A3 antisense RNA 1 [Source:HGNC Symbol;Acc:HGNC:49057]
1	95849761	95850028	268	*	95849947	1.6649	3.52356	0.00171535	shPKL_F_K9_unique	20.4781	6.45812	Distal Intergenic	1	95776666	95778043	1378	1	ENSG00000228971	ENST00000656764	73095	LINC02607	long intergenic non-protein coding RNA 2607 [Source:HGNC Symbol;Acc:HGNC:54049]
1	98552814	98553007	194	*	98552877	1.35166	3.09984	0.0110893	shPKL_F_K9_unique	13.6958	5.3666	Distal Intergenic	1	98660388	98661059	672	2	ENSG00000280040	ENST00000623685	108052	AC095031.1	novel transcript
1	99725236	99725590	355	*	99725394	2.02891	3.38574	0.000490099	shPKL_F_K9_unique	21.1151	5.17403	Intron (ENST00000646001/ENSG00000156869, intron 9 of 16)	1	99710919	99715659	4741	2	ENSG00000156869	ENST00000492943	-9577	FRRS1	ferric chelate reductase 1 [Source:HGNC Symbol;Acc:HGNC:27622]
17	27671525	27671771	247	*	27671640	2.47332	4.20893	8.35485e-08	shPKL_F_K9_unique	43.5798	7.84768	Promoter (1-2kb)	17	27666749	27672803	6055	2	ENSG00000265041	ENST00000579001	1032	AC015688.3	TBC1 domain family, member 29 (TBC1D29) pseudogene
1	100006362	100006650	289	*	100006480	1.93975	3.32012	0.000791699	shPKL_F_K9_unique	19.5622	5.09912	Intron (ENST00000638371/ENSG00000117620, intron 3 of 7)	1	100000637	100000739	103	2	ENSG00000202259	ENST00000365389	-5623	RNU6-1318P	RNA, U6 small nuclear 1318, pseudogene [Source:HGNC Symbol;Acc:HGNC:48281]
1	108671481	108671745	265	*	108671641	1.12538	4.01809	0.00607144	shPKL_F_K9_unique	23.9305	10.9693	Distal Intergenic	1	108661533	108666246	4714	1	ENSG00000285923	ENST00000648569	9948	AL160171.1	Novel transcript
1	108738073	108738365	293	*	108738143	0.92909	4.2608	0.0105533	shPKL_F_K9_unique	26.4528	13.8927	Intron (ENST00000370017/ENSG00000143107, intron 11 of 12)	1	108734256	108734725	470	2	ENSG00000232971	ENST00000437400	-3348	AL591719.2	novel transcript, antisense to FNDC7
1	108955489	108955712	224	*	108955687	1.24899	4.33886	0.00147553	shPKL_F_K9_unique	31.1974	13.1261	Intron (ENST00000357393/ENSG00000162641, intron 1 of 5)	1	108932014	108951926	19913	2	ENSG00000121940	ENST00000675451	-3563	CLCC1	chloride channel CLIC like 1 [Source:HGNC Symbol;Acc:HGNC:29675]
19	32691494	32691906	413	*	32691837	2.47283	5.44694	7.7089e-16	shPKL_F_K9_unique	102.775	18.5137	Promoter (<=1kb)	19	32687089	32691750	4662	2	ENSG00000267475	ENST00000592431	0	AC008736.1	novel transcript
1	1519867	1520078	212	*	1519960	2.47067	4.0222	6.44883e-07	shPKL_F_K9_unique	38.2538	6.90128	Promoter (2-3kb)	1	1517621	1522780	5160	1	ENSG00000197785	ENST00000429957	2246	ATAD3A	ATPase family AAA domain containing 3A [Source:HGNC Symbol;Acc:HGNC:25567]
17	38674070	38674658	589	*	38674482	2.46897	5.58731	1.25808e-17	shPKL_F_K9_unique	113.126	20.4329	Promoter (<=1kb)	17	38671703	38674957	3255	2	ENSG00000273604	ENST00000621654	299	EPOP	elongin BC and polycomb repressive complex 2 associated protein [Source:HGNC Symbol;Acc:HGNC:34493]
11	67746185	67746377	193	*	67746266	2.46803	3.70893	8.45751e-06	shPKL_F_K9_unique	30.759	5.55934	Promoter (1-2kb)	11	67744322	67744645	324	1	ENSG00000254883	ENST00000524977	1863	AP003385.2	novel pseudogene
12	12648281	12648510	230	*	12648382	2.46803	3.70893	8.45751e-06	shPKL_F_K9_unique	30.759	5.55934	Promoter (<=1kb)	12	12648939	12649713	775	1	ENSG00000275963	ENST00000619780	-429	AC008115.4	novel transcript
1	109274589	109274967	379	*	109274662	-0.73162	6.33139	0.000148498	shPKL_F_K9_unique	62.4912	103.767	3' UTR	1	109270824	109275607	4784	1	ENSG00000143126	ENST00000498157	3765	CELSR2	cadherin EGF LAG seven-pass G-type receptor 2 [Source:HGNC Symbol;Acc:HGNC:3231]
11	18938549	18938812	264	*	18938736	2.46802	3.47272	3.95605e-05	shPKL_F_K9_unique	26.1136	4.71976	Promoter (<=1kb)	11	18934141	18939507	5367	2	ENSG00000170255	ENST00000526914	695	MRGPRX1	MAS related GPR family member X1 [Source:HGNC Symbol;Acc:HGNC:17962]
14	24009439	24009670	232	*	24009544	2.46802	3.47272	3.95605e-05	shPKL_F_K9_unique	26.1136	4.71976	Promoter (2-3kb)	14	24007185	24027782	20598	1	ENSG00000286931	ENST00000658653	2254	AL136419.3	novel transcript
17	42716835	42717042	208	*	42716888	2.46802	3.47272	3.95605e-05	shPKL_F_K9_unique	26.1136	4.71976	Promoter (2-3kb)	17	42718101	42719178	1078	2	ENSG00000108799	ENST00000593148	2136	EZH1	enhancer of zeste 1 polycomb repressive complex 2 subunit [Source:HGNC Symbol;Acc:HGNC:3526]
2	126677240	126677473	234	*	126677369	2.46802	3.47272	3.95605e-05	shPKL_F_K9_unique	26.1136	4.71976	Promoter (2-3kb)	2	126679622	126680420	799	1	ENSG00000235128	ENST00000440018	-2149	AC013474.1	novel pseudogene
22	44567754	44567952	199	*	44567944	2.46802	3.47272	3.95605e-05	shPKL_F_K9_unique	26.1136	4.71976	Promoter (<=1kb)	22	44566965	44568247	1283	1	ENSG00000215333	ENST00000435622	789	KRT18P23	keratin 18 pseudogene 23 [Source:HGNC Symbol;Acc:HGNC:33392]
6	30288925	30289154	230	*	30289121	2.46802	3.47272	3.95605e-05	shPKL_F_K9_unique	26.1136	4.71976	Promoter (<=1kb)	6	30287397	30289372	1976	2	ENSG00000231074	ENST00000602591	218	HCG18	HLA complex group 18 [Source:HGNC Symbol;Acc:HGNC:31337]
1	109516872	109517119	248	*	109517031	1.18061	3.99718	0.00607144	shPKL_F_K9_unique	24.0419	10.6065	Distal Intergenic	1	109507068	109509738	2671	2	ENSG00000181754	ENST00000369862	-7134	AMIGO1	adhesion molecule with Ig like domain 1 [Source:HGNC Symbol;Acc:HGNC:20824]
13	29491055	29491615	561	*	29491317	2.46443	4.112	1.30792e-07	shPKL_F_K9_unique	40.6227	7.36042	Promoter (<=1kb)	13	29476515	29490105	13591	2	ENSG00000179141	ENST00000323380	-950	MTUS2-AS1	MTUS2 antisense RNA 1 [Source:HGNC Symbol;Acc:HGNC:40924]
5	179451917	179452783	867	*	179452716	2.46443	4.112	1.30792e-07	shPKL_F_K9_unique	40.6227	7.36042	Promoter (2-3kb)	5	179455415	179456095	681	1	ENSG00000250674	ENST00000503218	-2632	AC136628.1	novel transcript
1	109818468	109818759	292	*	109818563	0.22369	4.82642	0.0423997	shPKL_F_K9_unique	30.6596	26.256	Distal Intergenic	1	109810642	109810998	357	2	ENSG00000224927	ENST00000432147	-7470	NDUFA5P10	NADH:ubiquinone oxidoreductase subunit A5 pseudogene 10 [Source:HGNC Symbol;Acc:HGNC:48852]
1	26696918	26697291	374	*	26697043	2.46073	6.18059	4.13259e-25	shPKL_F_K9_unique	170.185	30.9149	Promoter (<=1kb)	1	26696404	26780817	84414	1	ENSG00000117713	ENST00000457599	514	ARID1A	AT-rich interaction domain 1A [Source:HGNC Symbol;Acc:HGNC:11110]
1	109978609	109978915	307	*	109978788	0.53934	4.99718	0.0135877	shPKL_F_K9_unique	38.5016	26.4924	Distal Intergenic	1	109984765	110023741	38977	1	ENSG00000168710	ENST00000393614	-5850	AHCYL1	adenosylhomocysteinase like 1 [Source:HGNC Symbol;Acc:HGNC:344]
1	174849125	174849407	283	*	174849237	2.45567	2.89395	0.000543594	shPKL_F_K9_unique	17.4093	3.17359	Promoter (<=1kb)	1	174849667	174850168	502	2	ENSG00000231378	ENST00000454883	761	NDUFAF4P4	NADH:ubiquinone oxidoreductase complex assembly factor 4 pseudogene 4 [Source:HGNC Symbol;Acc:HGNC:44543]
12	52746501	52746779	279	*	52746595	2.4556	3.58496	1.38148e-05	shPKL_F_K9_unique	28.1051	5.12362	Promoter (1-2kb)	12	52746596	52748308	1713	2	ENSG00000257343	ENST00000550077	1529	AC055716.1	keratin pseudogene
9	133376383	133376582	200	*	133376433	2.45387	5.66658	5.43364e-18	shPKL_F_K9_unique	118.892	21.7003	Promoter (<=1kb)	9	133376366	133406096	29731	1	ENSG00000198870	ENST00000371957	17	STKLD1	serine/threonine kinase like domain containing 1 [Source:HGNC Symbol;Acc:HGNC:28669]
12	53452340	53453050	711	*	53452554	2.45311	5.83599	2.05102e-20	shPKL_F_K9_unique	133.671	24.4107	Promoter (<=1kb)	12	53452368	53479614	27247	1	ENSG00000197111	ENST00000552296	0	PCBP2	poly(rC) binding protein 2 [Source:HGNC Symbol;Acc:HGNC:8648]
1	110216393	110216688	296	*	110216484	-0.01135	5.70767	0.0390256	shPKL_F_K9_unique	52.0563	52.4673	Intron (ENST00000438661/ENSG00000116396, intron 1 of 3)	1	110219716	110234044	14329	1	ENSG00000116396	ENST00000459877	-3028	KCNC4	potassium voltage-gated channel subfamily C member 4 [Source:HGNC Symbol;Acc:HGNC:6236]
1	110281894	110282355	462	*	110282120	1.10265	4.28493	0.00290114	shPKL_F_K9_unique	28.5665	13.3023	Intron (ENST00000412512/ENSG00000116396, intron 1 of 2)	1	110272484	110272607	124	1	ENSG00000200536	ENST00000363666	9410	AL137790.1
1	110299837	110300045	209	*	110300023	1.11299	3.94741	0.00538776	shPKL_F_K9_unique	22.6887	10.4898	Intron (ENST00000449169/ENSG00000227963, intron 2 of 3)	1	110272484	110272607	124	1	ENSG00000200536	ENST00000363666	27353	AL137790.1
15	20349203	20349725	523	*	20349281	2.45149	3.90929	1.02236e-06	shPKL_F_K9_unique	35.1398	6.42434	Promoter (<=1kb)	15	20349318	20359166	9849	1	ENSG00000258654	ENST00000554815	0	AC026495.1	novel transcript
1	110396165	110396526	362	*	110396337	1.12518	4.77537	0.00121195	shPKL_F_K9_unique	40.4471	18.5428	Intron (ENST00000626572/ENSG00000224699, intron 2 of 2)	1	110362851	110391082	28232	2	ENSG00000168679	ENST00000541986	-5083	SLC16A4	solute carrier family 16 member 4 [Source:HGNC Symbol;Acc:HGNC:10925]
1	110504203	110504446	244	*	110504322	0.80335	4.06464	0.0214835	shPKL_F_K9_unique	22.1052	12.6667	Distal Intergenic	1	110487680	110490258	2579	2	ENSG00000235407	ENST00000457402	-13945	CYMP-AS1	CYMP antisense RNA 1 [Source:HGNC Symbol;Acc:HGNC:52509]
1	110513813	110514047	235	*	110513994	0.9037	4.38863	0.00653448	shPKL_F_K9_unique	28.6503	15.314	Distal Intergenic	1	110517217	110519175	1959	2	ENSG00000143105	ENST00000369771	5128	KCNA10	potassium voltage-gated channel subfamily A member 10 [Source:HGNC Symbol;Acc:HGNC:6219]
1	110787558	110788111	554	*	110787715	2.50125	3.49718	2.34433e-05	shPKL_F_K9_unique	26.8677	4.74548	Distal Intergenic	1	110764408	110764506	99	2	ENSG00000199710	ENST00000362840	-23052	AL354713.1
17	43356580	43356801	222	*	43356673	2.45149	3.90929	1.02236e-06	shPKL_F_K9_unique	35.1398	6.42434	Promoter (<=1kb)	17	43338741	43356531	17791	2	ENSG00000188825	ENST00000663186	-49	LINC00910	long intergenic non-protein coding RNA 910 [Source:HGNC Symbol;Acc:HGNC:44361]
10	11610688	11611115	428	*	11610907	2.45129	4.66658	9.16423e-10	shPKL_F_K9_unique	59.393	10.8599	Promoter (<=1kb)	10	11611305	11612227	923	1	ENSG00000271360	ENST00000604634	-190	AL512631.2	novel transcript, antisense to USP6NL
1	17438539	17439286	748	*	17438693	2.4493	5.66321	9.17167e-18	shPKL_F_K9_unique	118.428	21.6841	Promoter (<=1kb)	1	17408676	17438561	29886	2	ENSG00000179051	ENST00000375433	0	RCC2	regulator of chromosome condensation 2 [Source:HGNC Symbol;Acc:HGNC:30297]
1	111221491	111221694	204	*	111221641	-0.51644	4.83886	0.0222603	shPKL_F_K9_unique	23.9282	34.2274	Intron (ENST00000445067/ENSG00000064886, intron 1 of 12)	1	111227016	111236080	9065	1	ENSG00000064886	ENST00000528451	-5322	CHI3L2	chitinase 3 like 2 [Source:HGNC Symbol;Acc:HGNC:1933]
14	55440390	55440813	424	*	55440686	2.44875	3.80367	2.96734e-06	shPKL_F_K9_unique	32.628	5.97646	Promoter (<=1kb)	14	55413541	55440616	27076	2	ENSG00000182521	ENST00000247219	0	TBPL2	TATA-box binding protein like 2 [Source:HGNC Symbol;Acc:HGNC:19841]
1	111373197	111373393	197	*	111373222	1.77661	3.69616	0.000612246	shPKL_F_K9_unique	23.9917	7.00242	Distal Intergenic	1	111353275	111367409	14135	2	ENSG00000234020	ENST00000423668	-5788	CHIAP3	chitinase, acidic pseudogene 3 [Source:HGNC Symbol;Acc:HGNC:44464]
1	111406397	111406732	336	*	111406572	1.70602	3.45943	0.00171535	shPKL_F_K9_unique	19.8689	6.08991	Distal Intergenic	1	111415220	111416679	1460	2	ENSG00000085465	ENST00000494622	9947	OVGP1	oviductal glycoprotein 1 [Source:HGNC Symbol;Acc:HGNC:8524]
19	55655076	55655272	197	*	55655182	2.44823	6.33869	1.97174e-27	shPKL_F_K9_unique	189.075	34.6451	Promoter (<=1kb)	19	55655082	55661317	6236	1	ENSG00000063244	ENST00000588850	0	U2AF2	U2 small nuclear RNA auxiliary factor 2 [Source:HGNC Symbol;Acc:HGNC:23156]
1	111604135	111604436	302	*	111604186	2.15837	3.58995	0.000171429	shPKL_F_K9_unique	25.442	5.69923	Exon (ENST00000450155/ENSG00000231346, exon 3 of 5)	1	111599655	111608318	8664	2	ENSG00000231346	ENST00000450155	3882	LINC01160	long intergenic non-protein coding RNA 1160 [Source:HGNC Symbol;Acc:HGNC:49525]
1	111847795	111848133	339	*	111848086	0.6637	4.75092	0.0116813	shPKL_F_K9_unique	33.8896	21.393	Intron (ENST00000369697/ENSG00000171385, intron 1 of 5)	1	111853762	111856905	3144	2	ENSG00000232558	ENST00000439736	8772	KCND3-IT1	KCND3 intronic transcript 1 [Source:HGNC Symbol;Acc:HGNC:41350]
1	111848597	111848828	232	*	111848817	0.54002	4.90186	0.019075	shPKL_F_K9_unique	36.0487	24.7929	Intron (ENST00000369697/ENSG00000171385, intron 1 of 5)	1	111853762	111856905	3144	2	ENSG00000232558	ENST00000439736	8077	KCND3-IT1	KCND3 intronic transcript 1 [Source:HGNC Symbol;Acc:HGNC:41350]
1	111943191	111943404	214	*	111943280	0.51349	4.44892	0.029261	shPKL_F_K9_unique	26.0944	18.2798	Intron (ENST00000369697/ENSG00000171385, intron 1 of 5)	1	111909685	111910930	1246	1	ENSG00000237556	ENST00000419258	33506	KCND3-AS1	KCND3 antisense RNA 1 [Source:HGNC Symbol;Acc:HGNC:40317]
1	112029088	112029285	198	*	112029178	2.05135	3.51118	0.000442397	shPKL_F_K9_unique	23.2129	5.60033	Distal Intergenic	1	111990536	111998842	8307	1	ENSG00000231437	ENST00000438293	38552	LINC01750	long intergenic non-protein coding RNA 1750 [Source:HGNC Symbol;Acc:HGNC:52538]
1	112386137	112386840	704	*	112386345	0.82398	4.79436	0.00579857	shPKL_F_K9_unique	36.9204	20.8557	Distal Intergenic	1	112396214	112461164	64951	1	ENSG00000143079	ENST00000271277	-9374	CTTNBP2NL	CTTNBP2 N-terminal like [Source:HGNC Symbol;Acc:HGNC:25330]
1	112451505	112451739	235	*	112451697	0.07438	4.12574	0.0660303	shPKL_F_K9_unique	17.9129	17.0128	Intron (ENST00000271277/ENSG00000143079, intron 4 of 5)	1	112456818	112463456	6639	1	ENSG00000143079	ENST00000607039	-5079	CTTNBP2NL	CTTNBP2 N-terminal like [Source:HGNC Symbol;Acc:HGNC:25330]
1	112470869	112471313	445	*	112470927	1.51249	3.97564	0.000684983	shPKL_F_K9_unique	26.573	9.31396	Intron (ENST00000256640/ENSG00000134245, intron 1 of 4)	1	112467434	112530165	62732	1	ENSG00000134245	ENST00000369686	3435	WNT2B	Wnt family member 2B [Source:HGNC Symbol;Acc:HGNC:12781]
11	810293	810503	211	*	810400	2.44585	6.63653	3.31198e-33	shPKL_F_K9_unique	232.238	42.6244	Promoter (<=1kb)	11	810398	812861	2464	1	ENSG00000177600	ENST00000526222	0	RPLP2	ribosomal protein lateral stalk subunit P2 [Source:HGNC Symbol;Acc:HGNC:10377]
1	112638224	112638724	501	*	112638567	0.60278	4.47418	0.0243842	shPKL_F_K9_unique	27.3899	18.0358	Intron (ENST00000485542/ENSG00000116489, intron 1 of 2)	1	112634719	112634784	66	2	ENSG00000252750	ENST00000516941	-3440	RNU7-70P	RNA, U7 small nuclear 70 pseudogene [Source:HGNC Symbol;Acc:HGNC:34166]
1	112644243	112644445	203	*	112644286	1.41027	3.7539	0.00272548	shPKL_F_K9_unique	21.994	8.275	Intron (ENST00000485542/ENSG00000116489, intron 1 of 2)	1	112634719	112634784	66	2	ENSG00000252750	ENST00000516941	-9459	RNU7-70P	RNA, U7 small nuclear 70 pseudogene [Source:HGNC Symbol;Acc:HGNC:34166]
20	21706486	21706858	373	*	21706582	2.44042	3.68861	1.41721e-05	shPKL_F_K9_unique	30.04	5.53429	Promoter (<=1kb)	20	21706223	21715109	8887	1	ENSG00000125813	ENST00000444366	263	PAX1	paired box 1 [Source:HGNC Symbol;Acc:HGNC:8615]
20	60764355	60764584	230	*	60764544	2.44042	3.68861	1.41721e-05	shPKL_F_K9_unique	30.04	5.53429	Promoter (2-3kb)	20	60761874	60767279	5406	1	ENSG00000276627	ENST00000613711	2481	AL117372.1	novel transcript
22	22098955	22099198	244	*	22098984	2.44042	3.68861	1.41721e-05	shPKL_F_K9_unique	30.04	5.53429	Promoter (<=1kb)	22	22098700	22099212	513	1	ENSG00000211638	ENST00000390283	255	IGLV8-61	immunoglobulin lambda variable 8-61 [Source:HGNC Symbol;Acc:HGNC:5931]
15	49908965	49909327	363	*	49909262	2.43806	3.32193	6.53788e-05	shPKL_F_K9_unique	23.279	4.29572	Promoter (<=1kb)	15	49859002	49908093	49092	2	ENSG00000104043	ENST00000560479	-872	ATP8B4	ATPase phospholipid transporting 8B4 (putative) [Source:HGNC Symbol;Acc:HGNC:13536]
1	112758333	112758825	493	*	112758696	1.1537	4.37493	0.00237138	shPKL_F_K9_unique	30.9482	13.9103	Distal Intergenic	1	112748095	112748475	381	1	ENSG00000234790	ENST00000458353	10238	NUTF2P4	nuclear transport factor 2 pseudogene 4 [Source:HGNC Symbol;Acc:HGNC:50453]
1	112782962	112783217	256	*	112783153	2.13078	3.67326	6.44689e-05	shPKL_F_K9_unique	26.6978	6.09601	Distal Intergenic	1	112748095	112748475	381	1	ENSG00000234790	ENST00000458353	34867	NUTF2P4	nuclear transport factor 2 pseudogene 4 [Source:HGNC Symbol;Acc:HGNC:50453]
1	112854327	112854628	302	*	112854519	2.10138	3.93518	1.39889e-05	shPKL_F_K9_unique	31.6881	7.38447	Intron (ENST00000658577/ENSG00000224167, intron 1 of 1)	1	112820174	112850643	30470	2	ENSG00000215866	ENST00000401018	-3684	LINC01356	long intergenic non-protein coding RNA 1356 [Source:HGNC Symbol;Acc:HGNC:50587]
19	572807	573844	1038	*	573158	2.43627	6.48496	9.41357e-30	shPKL_F_K9_unique	208.383	38.5012	Promoter (<=1kb)	19	572623	583487	10865	1	ENSG00000172270	ENST00000614867	184	BSG	basigin (Ok blood group) [Source:HGNC Symbol;Acc:HGNC:1116]
1	112986098	112986452	355	*	112986147	1.6585	3.77921	0.00122449	shPKL_F_K9_unique	24.3941	7.72728	Intron (ENST00000435800/ENSG00000226419, intron 2 of 2)	1	112997811	113002389	4579	1	ENSG00000226419	ENST00000659961	-11359	SLC16A1-AS1	SLC16A1 antisense RNA 1 [Source:HGNC Symbol;Acc:HGNC:49445]
1	113251271	113251510	240	*	113251454	3.5878	2.69616	8.22544e-06	shPKL_F_K9_unique	22.4721	1.86899	Distal Intergenic	1	113198825	113199258	434	1	ENSG00000236887	ENST00000412567	52446	AL357055.2	ribosomal protein S15 (RPS15) pseudogene
1	113422484	113422932	449	*	113422672	1.94239	3.63339	0.000276498	shPKL_F_K9_unique	24.3287	6.32997	Intron (ENST00000307546/ENSG00000081026, intron 1 of 20)	1	113449700	113450728	1029	1	ENSG00000232499	ENST00000424736	-26768	AL391058.1	heterogeneous nuclear ribonucleoprotein A3 (hnRNPA3) pseudogene
1	113423668	113424089	422	*	113424046	2.08834	3.53841	0.000276498	shPKL_F_K9_unique	23.9603	5.63431	Intron (ENST00000307546/ENSG00000081026, intron 1 of 20)	1	113449700	113450728	1029	1	ENSG00000232499	ENST00000424736	-25611	AL391058.1	heterogeneous nuclear ribonucleoprotein A3 (hnRNPA3) pseudogene
1	113744046	113744255	210	*	113744089	1.1379	3.76958	0.0093272	shPKL_F_K9_unique	20.2315	9.1936	Intron (ENST00000369604/ENSG00000116793, intron 3 of 18)	1	113725669	113738786	13118	2	ENSG00000116793	ENST00000486855	-5260	PHTF1	putative homeodomain transcription factor 1 [Source:HGNC Symbol;Acc:HGNC:8939]
1	113938673	113938901	229	*	113938841	0.56849	4.36566	0.0289517	shPKL_F_K9_unique	25.105	16.9289	Intron (ENST00000426820/ENSG00000163349, intron 1 of 15)	1	113930728	113940702	9975	1	ENSG00000163349	ENST00000503968	7945	HIPK1	homeodomain interacting protein kinase 1 [Source:HGNC Symbol;Acc:HGNC:19006]
1	113972967	113973393	427	*	113973128	0.74478	4.12515	0.0168132	shPKL_F_K9_unique	22.5889	13.4801	Exon (ENST00000426820/ENSG00000163349, exon 16 of 16)	1	113979391	113982254	2864	1	ENSG00000116774	ENST00000393300	-5998	OLFML3	olfactomedin like 3 [Source:HGNC Symbol;Acc:HGNC:24956]
1	114054241	114054455	215	*	114054284	2.07062	3.41645	0.000300743	shPKL_F_K9_unique	21.8833	5.20946	Distal Intergenic	1	114032393	114034511	2119	1	ENSG00000282048	ENST00000632517	21848	AL591742.2	novel transcript, sense intronic to OLFML3
2	135637387	135637614	228	*	135637584	2.43573	3.18316	0.0001885	shPKL_F_K9_unique	21.1271	3.90493	Promoter (1-2kb)	2	135638618	135649331	10714	1	ENSG00000048991	ENST00000443537	-1004	R3HDM1	R3H domain containing 1 [Source:HGNC Symbol;Acc:HGNC:9757]
1	114764368	114764639	272	*	114764390	1.68922	4.03372	0.000296516	shPKL_F_K9_unique	29.4119	9.12046	Distal Intergenic	1	114739753	114758676	18924	2	ENSG00000009307	ENST00000525878	-5692	CSDE1	cold shock domain containing E1 [Source:HGNC Symbol;Acc:HGNC:29905]
1	114798179	114798406	228	*	114798332	3.25802	2.45345	0.000163078	shPKL_F_K9_unique	16.9411	1.77084	Distal Intergenic	1	114779107	114780685	1579	2	ENSG00000052723	ENST00000466657	-17494	SIKE1	suppressor of IKBKE 1 [Source:HGNC Symbol;Acc:HGNC:26119]
1	115594737	115594989	253	*	115594777	0.74478	4.12515	0.0168132	shPKL_F_K9_unique	22.5889	13.4801	Distal Intergenic	1	115606471	115606768	298	1	ENSG00000239984	ENST00000463843	-11482	RN7SL420P	RNA, 7SL, cytoplasmic 420, pseudogene [Source:HGNC Symbol;Acc:HGNC:46436]
1	116111869	116112123	255	*	116112004	0.09623	4.01809	0.0679169	shPKL_F_K9_unique	16.7513	15.6704	Promoter (<=1kb)	1	116111755	116135240	23486	1	ENSG00000173212	ENST00000369500	114	MAB21L3	mab-21 like 3 [Source:HGNC Symbol;Acc:HGNC:26787]
6	28399477	28399808	332	*	28399641	2.43573	3.18316	0.0001885	shPKL_F_K9_unique	21.1271	3.90493	Promoter (<=1kb)	6	28378955	28399734	20780	2	ENSG00000158691	ENST00000361028	0	ZSCAN12	zinc finger and SCAN domain containing 12 [Source:HGNC Symbol;Acc:HGNC:13172]
5	50667148	50667744	597	*	50667581	2.43544	4.5084	6.92835e-09	shPKL_F_K9_unique	52.9341	9.78575	Promoter (<=1kb)	5	50667557	50843374	175818	1	ENSG00000151883	ENST00000505554	0	PARP8	poly(ADP-ribose) polymerase family member 8 [Source:HGNC Symbol;Acc:HGNC:26124]
19	54804208	54804420	213	*	54804277	2.43362	3.44741	6.63595e-05	shPKL_F_K9_unique	25.3554	4.69328	Promoter (<=1kb)	19	54803657	54814517	10861	1	ENSG00000189013	ENST00000396289	551	KIR2DL4	killer cell immunoglobulin like receptor, two Ig domains and long cytoplasmic tail 4 [Source:HGNC Symbol;Acc:HGNC:6332]
1	116579579	116579859	281	*	116579756	1.14218	4.14846	0.00492487	shPKL_F_K9_unique	26.3466	11.937	Exon (ENST00000369483/ENSG00000143061, exon 11 of 12)	1	116521787	116571039	49253	2	ENSG00000116815	ENST00000369487	-8540	CD58	CD58 molecule [Source:HGNC Symbol;Acc:HGNC:1688]
1	116584678	116584906	229	*	116584745	0.33132	4.35454	0.0459551	shPKL_F_K9_unique	22.9465	18.2381	Exon (ENST00000369483/ENSG00000143061, exon 10 of 12)	1	116521787	116571039	49253	2	ENSG00000116815	ENST00000369487	-13639	CD58	CD58 molecule [Source:HGNC Symbol;Acc:HGNC:1688]
1	116710551	116710738	188	*	116710617	0.1966	4.29436	0.0567153	shPKL_F_K9_unique	21.005	18.329	Distal Intergenic	1	116713833	116714835	1003	2	ENSG00000231072	ENST00000419696	4097	GAPDHP64	glyceraldehyde-3-phosphate dehydrogenase pseudogene 64 [Source:HGNC Symbol;Acc:HGNC:4158]
1	116723667	116723883	217	*	116723707	0.73318	4.16658	0.0222175	shPKL_F_K9_unique	23.1536	13.9287	Distal Intergenic	1	116713833	116714835	1003	2	ENSG00000231072	ENST00000419696	-8832	GAPDHP64	glyceraldehyde-3-phosphate dehydrogenase pseudogene 64 [Source:HGNC Symbol;Acc:HGNC:4158]
1	116834952	116835169	218	*	116835010	0.87925	3.95495	0.0150204	shPKL_F_K9_unique	21.0328	11.4345	Distal Intergenic	1	116775104	116775623	520	2	ENSG00000225079	ENST00000456305	-59329	FTH1P22	ferritin heavy chain 1 pseudogene 22 [Source:HGNC Symbol;Acc:HGNC:37640]
1	116917247	116917670	424	*	116917298	0.56762	4.7873	0.0184223	shPKL_F_K9_unique	33.6167	22.6822	Intron (ENST00000393203/ENSG00000134247, intron 1 of 8)	1	116909916	116990353	80438	1	ENSG00000134247	ENST00000393203	7331	PTGFRN	prostaglandin F2 receptor inhibitor [Source:HGNC Symbol;Acc:HGNC:9601]
1	116974884	116975189	306	*	116974955	3.42406	3.25191	1.74157e-07	shPKL_F_K9_unique	31.2101	2.90771	Intron (ENST00000393203/ENSG00000134247, intron 7 of 8)	1	116967060	116974497	7438	1	ENSG00000134247	ENST00000496699	7824	PTGFRN	prostaglandin F2 receptor inhibitor [Source:HGNC Symbol;Acc:HGNC:9601]
1	117301183	117301399	217	*	117301306	2.18606	3.50141	0.000110599	shPKL_F_K9_unique	24.1582	5.30876	Intron (ENST00000664471/ENSG00000235202, intron 2 of 2)	1	117295463	117321336	25874	1	ENSG00000235202	ENST00000442182	5720	LINC01525	long intergenic non-protein coding RNA 1525 [Source:HGNC Symbol;Acc:HGNC:51264]
1	117563937	117564138	202	*	117563998	1.54775	3.61441	0.00220545	shPKL_F_K9_unique	20.9413	7.16286	Distal Intergenic	1	117549415	117549922	508	1	ENSG00000226755	ENST00000455691	14522	VPS25P1	VPS25 pseudogene 1 [Source:HGNC Symbol;Acc:HGNC:44250]
1	117612814	117613172	359	*	117612895	-0.12134	4.90849	0.0496346	shPKL_F_K9_unique	28.7965	31.3232	Intron (ENST00000369448/ENSG00000183508, intron 1 of 1)	1	117606048	117628389	22342	1	ENSG00000183508	ENST00000369448	6766	TENT5C	terminal nucleotidyltransferase 5C [Source:HGNC Symbol;Acc:HGNC:24712]
1	119296903	119297091	189	*	119297056	0.9592	3.63806	0.0232797	shPKL_F_K9_unique	17.3596	8.92876	Intron (ENST00000655614/ENSG00000227712, intron 1 of 1)	1	119230313	119327216	96904	2	ENSG00000227712	ENST00000655614	30125	AL359915.1	novel transcript
1	203795710	203796694	985	*	203796122	2.43285	5.6064	4.01388e-17	merged_common	113.208	20.9659	Promoter (<=1kb)	1	203795714	203854999	59286	1	ENSG00000257315	ENST00000550078	0	ZBED6	zinc finger BED-type containing 6 [Source:HGNC Symbol;Acc:HGNC:33273]
9	40991713	40992778	1066	*	40992478	2.42916	5.55801	1.0404e-16	merged_common	109.333	20.3003	Promoter (<=1kb)	9	40992249	41008993	16745	1	ENSG00000276291	ENST00000615326	0	FRG1HP	FSHD region gene 1 family member H, pseudogene [Source:HGNC Symbol;Acc:HGNC:51767]
16	31694418	31694718	301	*	31694642	2.42895	3.9915	1.08914e-06	shPKL_F_K9_unique	36.9109	6.85435	Promoter (2-3kb)	16	31697397	31697607	211	2	ENSG00000260472	ENST00000563247	2889	AC074050.1	SMT3 suppressor of mif two 3 homolog 2 (S. cerevisiae) (SUMO2) pseudogene
17	30566157	30566575	419	*	30566331	2.42895	3.9915	1.08914e-06	shPKL_F_K9_unique	36.9109	6.85435	Promoter (<=1kb)	17	30564057	30565576	1520	2	ENSG00000259928	ENST00000563063	-581	AC011840.2	novel transcript
1	119906337	119906669	333	*	119906618	1.7913	3.5222	0.00110272	shPKL_F_K9_unique	21.3749	6.17545	Distal Intergenic	1	119893533	119896515	2983	2	ENSG00000134249	ENST00000369400	-9822	ADAM30	ADAM metallopeptidase domain 30 [Source:HGNC Symbol;Acc:HGNC:208]
1	119910243	119910543	301	*	119910385	2.11063	3.44589	0.000183061	shPKL_F_K9_unique	22.6464	5.24366	Downstream (1-2kb)	1	119922495	119923905	1411	2	ENSG00000134250	ENST00000493703	13362	NOTCH2	notch receptor 2 [Source:HGNC Symbol;Acc:HGNC:7882]
1	119916158	119916440	283	*	119916166	2.02293	3.87744	3.74547e-05	shPKL_F_K9_unique	29.6284	7.29031	Exon (ENST00000256646/ENSG00000134250, exon 34 of 34)	1	119922495	119923905	1411	2	ENSG00000134250	ENST00000493703	7465	NOTCH2	notch receptor 2 [Source:HGNC Symbol;Acc:HGNC:7882]
17	31936305	31936515	211	*	31936391	2.42895	3.9915	1.08914e-06	shPKL_F_K9_unique	36.9109	6.85435	Promoter (<=1kb)	17	31937007	32001038	64032	1	ENSG00000178691	ENST00000322652	-492	SUZ12	SUZ12 polycomb repressive complex 2 subunit [Source:HGNC Symbol;Acc:HGNC:17101]
1	120415567	120415887	321	*	120415680	3.56233	3.35368	1.5345e-08	shPKL_F_K9_unique	35.1352	2.97422	Distal Intergenic	1	120419850	120467739	47890	1	ENSG00000270231	ENST00000652355	-3963	NBPF8	NBPF member 8 [Source:HGNC Symbol;Acc:HGNC:31990]
3	126672363	126672710	348	*	126672478	2.42895	3.9915	1.08914e-06	shPKL_F_K9_unique	36.9109	6.85435	Promoter (<=1kb)	3	126672106	126673223	1118	2	ENSG00000248850	ENST00000503372	513	AC078867.1	splicing factor 3a, subunit 2, 66kDa pseudogene
9	97983540	97983959	420	*	97983807	2.42846	5.8583	3.86503e-20	shPKL_F_K9_unique	134.6	25.0038	Promoter (<=1kb)	9	97983341	98015943	32603	1	ENSG00000136938	ENST00000339399	199	ANP32B	acidic nuclear phosphoprotein 32 family member B [Source:HGNC Symbol;Acc:HGNC:16677]
4	9532317	9532751	435	*	9532477	2.42727	4.8513	4.23596e-11	shPKL_F_K9_unique	66.9466	12.4465	Promoter (<=1kb)	4	9532429	9532647	219	1	ENSG00000284648	ENST00000641197	0	AC097493.3	RNA binding protein, fox-1 homolog (C. elegans) 1 (RBFOX1) pseudogene
1	144546568	144546792	225	*	144546680	4.43547	2.32193	7.15256e-07	shPKL_F_K9_unique	23.2581	1.07489	Distal Intergenic	1	144551779	144551943	165	2	ENSG00000278099	ENST00000617626	5151	RNVU1-2A	RNA, variant U1 small nuclear 2A [Source:HGNC Symbol;Acc:HGNC:54430]
1	145424703	145425050	348	*	145424940	2.50132	5.09058	2.57988e-13	shPKL_F_K9_unique	81.0778	14.3196	Distal Intergenic	1	145431527	145431693	167	2	ENSG00000270384	ENST00000580816	6643	RNU1-154P	RNA, U1 small nuclear 154, pseudogene [Source:HGNC Symbol;Acc:HGNC:54436]
1	145454112	145454335	224	*	145454226	3.31558	2.74593	1.508e-05	shPKL_F_K9_unique	21.1666	2.126	Distal Intergenic	1	145459798	145462007	2210	1	ENSG00000286620	ENST00000664012	-5463	AC239860.3	TEC
1	145714634	145714905	272	*	145714796	0.01751	4.90448	0.0512891	shPKL_F_K9_unique	30.1323	29.7687	Distal Intergenic	1	145719471	145739153	19683	1	ENSG00000117281	ENST00000616463	-4566	CD160	CD160 molecule [Source:HGNC Symbol;Acc:HGNC:17013]
[truncated: 121,917 more rows]

## Sheet: Table S5 H3K27ac annotation
Supplementary Table 5. sgPFKL_Romi vs sgNC_Romi (H3K27ac) different peaks annotation
[truncated: 106,529 more rows]

## Sheet: Table S6 MS identification
Supplementary Table 6. Mass spectrometry identification results of HDAC1 and PFKL
[truncated: 973 more rows]

## Sheet: Table S7 Salt bridge data
Supplementary Table 7. Salt bridge interaction between HDAC1 and peptides
[truncated: 5 more rows]

[truncated: 6 more sheets: Table S8 TFK1 Romi-CRISPR , Table S9 TFK1 Pano-CRISPR , Table S10 783C-6 Romi-CRISPR , Table S11 783C-6 Pano-CRISPR ,  Table S12 qPCR primers ,  Table S13 siRNA shPFKL sgPFKL ]
